# Supplementary material for: Proteomic subtyping of Alzheimer's disease CSF links blood–brain barrier dysfunction to reduced levels of tau and synaptic biomarkers
Source: Alzheimers Dement. 2025 Nov 3;21(11):e70830. doi: 10.1002/alz.70830 (PMC12580855; doi:10.1002/alz.70830)
Supplement: Supplementary file 9 — Supporting Information [file ALZ-21-e70830-s005.xlsx]

## Sheet: Table of Contents
	Table of Contents
Sup Table 1:	Emory 483 Cohort Traits File
Sup Table 2:	Emory 483 Cohort Summary Table by Demographic
Sup Table 3:	Demographic Traits ANOVA Table
Sup Table 4:	Demographic TMT-MS Protein ANOVA Table
Sup Table 5:	Variance Partition Analysis
Sup Table 6:	TMT-MS Protein kME Table
Sup Table 7:	Module GO Terms and p Value
Sup Table 8:	Cell Type Marker List
Sup Table 9:	Demographic MEs ANOVA Table
Sup Table 10:	Diagnosis Preserved dEx ANOVA Table
Sup Table 11:	Sex Preserved dEx ANOVA Table
Sup Table 12:	Race Preserved dEx ANOVA Table
Sup Table 13:	Emory 483 Cohort Summary Table by Subtype
Sup Table 14:	Subtype Traits ANOVA Table
Sup Table 15:	Subtype TMT-MS Protein ANOVA Table
Sup Table 16:	Subtype MEs ANOVA Table
Sup Table 17:	Plasma Doping DIA Data
Sup Table 18:	HSA Doping DIA Data

## Sheet: Table S1
Supplementary Table 1 - Emory 483 Cohort Traits File
Notes: isDuplicate - indicates if sample is a "same-case sample pair" present in both cohorts, inStatCalc - indicates the samples representing participant in statistics, inSubtyping - represents participants included in final subtyping
	Batch.Channel	Batch	Cohort	GUID	Age	Sex	Diagnosis	Race	DemoID	Educ	MoCA	AB42.ELISA	tTau.ELISA	pTau.ELISA	tTau.AB42.ratio	AB42.Z	tTau.Z	pTau.Z	MS_ApoE.proteotype	Apoe.Risk	Apoe4.Dose	EmorySubtype	isDuplicate	inStatCalc	inSubtyping
fnih_b03.132C	b03.132C	b03	FNIH	42863	88	Male	AD	Caucasian or White	AD-M-NHW	NA	0	196.26	54.26	32.48	0.27647	-1.2353	-0.631734	-0.597275	e3/e3	0	0	3	0	1	1
fnih_b04.131C	b04.131C	b04	FNIH	45099	90	Male	AD	Caucasian or White	AD-M-NHW	NA	0	219.06	142.45	81.41	0.650278	-1.11279	1.18977	1.3371	e3/e4	1	1	5	0	1	1
fnih_b05.132N	b05.132N	b05	FNIH	45130	50	Female	AD	Caucasian or White	AD-F-NHW	NA	0	382.68	291.49	72.75	0.761707	-0.233669	4.2681	0.994739	e3/e4	1	1	6	1	1	1
fnih_b06.133N	b06.133N	b06	FNIH	44639	54	Female	AD	Caucasian or White	AD-F-NHW	NA	0	285.6	138.12	76.9	0.483613	-0.755276	1.10034	1.1588	e3/e3	0	0	6	0	1	1
fnih_b06.133C	b06.133C	b06	FNIH	43069	74	Female	AD	Caucasian or White	AD-F-NHW	NA	0	262.82	84.4	53.27	0.321132	-0.877673	-0.0092114	0.224626	e3/e4	1	1	6	0	1	1
fnih_b09.128N	b09.128N	b09	FNIH	46008	69	Female	AD	Caucasian or White	AD-F-NHW	NA	0	490.45	235.51	89.42	0.480192	0.345375	3.11187	1.65376	e3/e4	1	1	6	1	1	1
fnih_b10.131N	b10.131N	b10	FNIH	45102	56	Female	AD	Caucasian or White	AD-F-NHW	NA	0	422.6	145.18	67.65	0.34354	-0.0191803	1.24616	0.793118	e3/e4	1	1	5	0	1	1
fnih_b11.131C	b11.131C	b11	FNIH	45090	60	Female	AD	Caucasian or White	AD-F-NHW	NA	0	229.62	87.95	43.18	0.383024	-1.05605	0.0641115	-0.174267	e3/e4	1	1	3	0	1	1
fnih_b15.129N	b15.129N	b15	FNIH	43981	52	Female	AD	Caucasian or White	AD-F-NHW	NA	0	267.95	187.86	62.53	0.701101	-0.850109	2.12769	0.590707	e3/e3	0	0	6	0	1	1
fnih_b15.133N	b15.133N	b15	FNIH	45139	56	Female	AD	Caucasian or White	AD-F-NHW	NA	0	169.35	56.83	38.43	0.335577	-1.37988	-0.578652	-0.362051	e3/e3	0	0	3	0	1	1
fnih_b19.130N	b19.130N	b19	FNIH	43913	75	Male	AD	Caucasian or White	AD-M-NHW	NA	0	155.18	123.35	57.31	0.794883	-1.45602	0.795276	0.384342	e4/e4	2	2	4	0	1	1
ecsf_b02.128C	b24.128C	b24	EmoryDiversity	45130	50	Female	AD	Caucasian or White	AD-F-NHW	NA	0	487.9	972.8	109.5	1.99385	-0.873406	4.47005	4.88026	e3/e4	1	1	6	1	0	0
ecsf_b06.131N	b28.131N	b28	EmoryDiversity	72374	52.1	Male	Control	Black or African American	Co-M-AA	13	NA	686.6	101.8	10.21	0.148267	-0.435337	-1.01192	-0.886727	e2/e3	-1	0	1	0	1	1
ecsf_b11.132C	b33.132C	b33	EmoryDiversity	46008	68.7	Female	AD	Caucasian or White	AD-F-NHW	20	0	696.4	940.7	86.69	1.3508	-0.413732	4.26802	3.55541	e3/e4	1	1	6	1	0	0
fnih_b03.127C	b03.127C	b03	FNIH	44604	65	Female	AD	Caucasian or White	AD-F-NHW	NA	1	264.05	145.95	70.97	0.552736	-0.871064	1.26206	0.924369	e3/e4	1	1	6	0	1	1
ecsf_b06.128N	b28.128N	b28	EmoryDiversity	67579	55.5	Male	AD	Caucasian or White	AD-M-NHW	14	1	513.9	568.3	48.72	1.10586	-0.816084	1.92418	1.35002	e3/e3	0	0	2	0	1	1
ecsf_b07.129N	b29.129N	b29	EmoryDiversity	70529	60.6	Female	AD	Caucasian or White	AD-F-NHW	16	1	355.2	207.1	20.19	0.583052	-1.16597	-0.34917	-0.307066	e3/e4	1	1	3	0	1	1
fnih_b05.127C	b05.127C	b05	FNIH	43841	67	Female	AD	Caucasian or White	AD-F-NHW	NA	2	375.55	166.08	120.79	0.442231	-0.271978	1.67784	2.89393	e3/e4	1	1	6	0	1	1
fnih_b19.133N	b19.133N	b19	FNIH	43365	57	Female	AD	Caucasian or White	AD-F-NHW	NA	2	211.96	73.79	37.09	0.348132	-1.15094	-0.228354	-0.415026	e3/e3	0	0	3	0	1	1
fnih_b01.129N	b01.129N	b01	FNIH	43912	72	Female	AD	Caucasian or White	AD-F-NHW	NA	3	331.71	253.25	114.14	0.763468	-0.507529	3.47828	2.63103	e3/e4	1	1	6	0	1	1
fnih_b18.129C	b18.129C	b18	FNIH	43791	62	Male	AD	Caucasian or White	AD-M-NHW	NA	3	144.98	68.61	29.14	0.473238	-1.51082	-0.335344	-0.729317	e3/e3	0	0	3	0	1	1
ecsf_b07.130C	b29.130C	b29	EmoryDiversity	54179	56	Male	AD	Black or African American	AD-M-AA	11	4	273.1	205.5	17.8	0.752472	-1.34697	-0.359241	-0.445882	e3/e4	1	1	3	0	1	1
ecsf_b07.131C	b29.131C	b29	EmoryDiversity	49087	69	Male	AD	Black or African American	AD-M-AA	12	4	469.2	218.5	19.15	0.465686	-0.914633	-0.27742	-0.367471	e3/e4	1	1	3	0	1	1
ecsf_b10.132C	b32.132C	b32	EmoryDiversity	51464	60.5	Female	AD	Black or African American	AD-F-AA	18	4	598	327.2	26.04	0.547157	-0.630671	0.406724	0.0327159	e4/e4	2	2	6	0	1	1
ecsf_b11.133N	b33.133N	b33	EmoryDiversity	57498	52.3	Male	AD	Black or African American	AD-M-AA	12	4	448.2	165.5	14.24	0.369255	-0.960931	-0.610996	-0.652655	e3/e3	0	0	3	0	1	1
fnih_b06.132N	b06.132N	b06	FNIH	44498	56	Male	AD	Black or African American	AD-M-AA	NA	5	197.44	67.81	38.22	0.343446	-1.22896	-0.351867	-0.370353	e4/e4	2	2	3	0	1	1
fnih_b07.133C	b07.133C	b07	FNIH	57191	59	Male	AD	Caucasian or White	AD-M-NHW	NA	5	303.67	160.24	99.6	0.527678	-0.658187	1.55721	2.05621	e3/e4	1	1	5	0	1	1
fnih_b13.131N	b13.131N	b13	FNIH	44073	61	Female	AD	American Indian or Alaska Native	AD-F-NHW	NA	5	206.43	157.77	63.13	0.764278	-1.18065	1.5062	0.614427	e3/e3	0	0	4	0	1	1
ecsf_b09.131N	b31.131N	b31	EmoryDiversity	57326	49.5	Female	AD	Caucasian or White	AD-F-NHW	13	5	745.6	589.8	61.31	0.791041	-0.305262	2.0595	2.08128	e3/e4	1	1	6	0	1	1
fnih_b02.127C	b02.127C	b02	FNIH	55204	70	Male	AD	Caucasian or White	AD-M-NHW	NA	6	204.7	72.66	45.06	0.354958	-1.18995	-0.251693	-0.0999438	e4/e4	2	2	5	0	1	1
fnih_b19.127N	b19.127N	b19	FNIH	43867	57	Male	AD	Caucasian or White	AD-M-NHW	NA	6	322.61	144.67	72.56	0.448436	-0.556423	1.23563	0.987228	e3/e4	1	1	4	0	1	1
fnih_b21.132C	b21.132C	b21	FNIH	44584	63	Male	AD	Caucasian or White	AD-M-NHW	NA	6	177.41	52.04	33.1	0.293332	-1.33658	-0.677586	-0.572765	e3/e4	1	1	3	0	1	1
fnih_b22.132N	b22.132N	b22	FNIH	44820	51	Male	AD	Black or African American	AD-M-AA	NA	6	321.52	111.43	56.23	0.346573	-0.56228	0.549076	0.341646	e3/e3	0	0	3	1	1	1
ecsf_b15.132N	b37.132N	b37	EmoryDiversity	44820	50.9	Male	AD	Black or African American	AD-M-AA	15	6	372.2	317.1	31.98	0.851961	-1.12849	0.343156	0.377725	e3/e3	0	0	3	1	0	0
fnih_b21.133C	b21.133C	b21	FNIH	44466	61	Female	AD	Caucasian or White	AD-F-NHW	NA	7	204.37	77.88	53.45	0.381074	-1.19172	-0.143878	0.231742	e3/e4	1	1	6	0	1	1
ecsf_b02.131C	b24.131C	b24	EmoryDiversity	74051	57.3	Female	AD	Black or African American	AD-F-AA	15	7	674.4	431.7	43.01	0.640125	-0.462234	1.06443	1.01837	e3/e4	1	1	6	0	1	1
ecsf_b05.132N	b27.132N	b27	EmoryDiversity	84561	50.1	Female	AD	Black or African American	AD-F-AA	14	7	308	215.2	20.51	0.698701	-1.27003	-0.29819	-0.288479	e3/e4	1	1	3	0	1	1
ecsf_b15.130C	b37.130C	b37	EmoryDiversity	87124	64	Female	AD	Black or African American	AD-F-AA	20	7	383.6	294.7	33.76	0.768248	-1.10335	0.202173	0.481111	e3/e4	1	1	6	0	1	1
ecsf_b15.131N	b37.131N	b37	EmoryDiversity	77501	57.4	Female	AD	Caucasian or White	AD-F-NHW	16	7	482.1	395.6	36.17	0.820577	-0.886193	0.837225	0.621089	e3/e4	1	1	5	0	1	1
fnih_b17.131N	b17.131N	b17	FNIH	43871	83	Female	AD	Caucasian or White	AD-F-NHW	NA	8	239.13	104.4	30.03	0.436583	-1.00496	0.403876	-0.694132	e3/e3	0	0	5	0	1	1
ecsf_b03.129N	b25.129N	b25	EmoryDiversity	54755	67.8	Female	AD	Black or African American	AD-F-AA	18	8	428.8	224.5	21.89	0.523554	-1.0037	-0.239657	-0.208326	e3/e4	1	1	3	0	1	1
ecsf_b11.130N	b33.130N	b33	EmoryDiversity	47368	69	Female	AD	Black or African American	AD-F-AA	12	8	588	225.8	21.27	0.384014	-0.652718	-0.231475	-0.244337	e4/e4	2	2	3	0	1	1
ecsf_b12.130N	b34.130N	b34	EmoryDiversity	42719	73.9	Male	AD	Black or African American	AD-M-AA	12	8	274.4	247.5	25.44	0.901968	-1.3441	-0.0948979	-0.00213352	e4/e4	2	2	3	0	1	1
ecsf_b14.131C	b36.131C	b36	EmoryDiversity	45487	75.6	Female	AD	Black or African American	AD-F-AA	16	8	327.9	478.9	42.26	1.46051	-1.22615	1.3615	0.974811	e4/e4	2	2	5	0	1	1
fnih_b05.128N	b05.128N	b05	FNIH	43221	78	Male	AD	Caucasian or White	AD-M-NHW	NA	9	91.37	119.35	73.7	1.30623	-1.79887	0.712658	1.0323	e3/e4	1	1	5	0	1	1
fnih_b10.127C	b10.127C	b10	FNIH	44745	52	Female	AD	Caucasian or White	AD-F-NHW	NA	9	321.47	213.71	91.06	0.66479	-0.562548	2.6616	1.7186	e3/e3	0	0	4	0	1	1
fnih_b13.131C	b13.131C	b13	FNIH	46461	79	Female	AD	Caucasian or White	AD-F-NHW	NA	9	295.71	115.36	78.08	0.390112	-0.700956	0.630247	1.20545	e3/e4	1	1	5	0	1	1
ecsf_b02.127N	b24.127N	b24	EmoryDiversity	67976	72.7	Female	AD	Black or African American	AD-F-AA	12	9	279.3	402.6	46.03	1.44146	-1.3333	0.881282	1.19378	e3/e4	1	1	4	0	1	1
ecsf_b06.127C	b28.127C	b28	EmoryDiversity	46640	76.1	Male	AD	Black or African American	AD-M-AA	14	9	368.2	273.3	27.83	0.74226	-1.1373	0.067484	0.136683	e3/e4	1	1	5	0	1	1
ecsf_b09.129N	b31.129N	b31	EmoryDiversity	53398	66.3	Male	AD	Black or African American	AD-M-AA	19	9	651.2	256.3	25.52	0.393581	-0.513383	-0.0395118	0.00251307	e2/e3	-1	0	3	0	1	1
ecsf_b10.130C	b32.130C	b32	EmoryDiversity	86582	58.2	Male	AD	Caucasian or White	AD-M-NHW	18	9	598.3	471.6	51.68	0.788233	-0.63001	1.31556	1.52195	e3/e3	0	0	4	0	1	1
fnih_b04.130C	b04.130C	b04	FNIH	46496	74	Male	AD	Caucasian or White	AD-M-NHW	NA	10	342.52	87.04	38.43	0.254117	-0.449447	0.0453161	-0.362051	e3/e3	0	0	5	0	1	1
fnih_b07.131N	b07.131N	b07	FNIH	55126	59	Female	AD	Caucasian or White	AD-F-NHW	NA	10	267.5	126.21	47.14	0.471813	-0.852527	0.854347	-0.0177141	e3/e3	0	0	6	0	1	1
fnih_b11.127N	b11.127N	b11	FNIH	49052	76	Female	AD	Caucasian or White	AD-F-NHW	NA	10	316.73	144.12	53.6	0.455025	-0.588016	1.22427	0.237672	e3/e4	1	1	5	0	1	1
fnih_b14.128C	b14.128C	b14	FNIH	43748	65	Female	AD	Black or African American	AD-F-AA	NA	10	513.33	126.25	77.89	0.245943	0.468309	0.855173	1.19794	e3/e4	1	1	4	0	1	1
fnih_b14.130C	b14.130C	b14	FNIH	45485	63	Male	AD	Caucasian or White	AD-M-NHW	NA	10	381.25	103.06	43.44	0.270321	-0.241352	0.376199	-0.163988	e3/e3	0	0	6	0	1	1
fnih_b21.130C	b21.130C	b21	FNIH	53547	56	Female	AD	Caucasian or White	AD-F-NHW	NA	10	327.8	101.4	42.14	0.309335	-0.528537	0.341913	-0.215382	e3/e3	0	0	6	0	1	1
ecsf_b06.131C	b28.131C	b28	EmoryDiversity	83459	59.5	Female	AD	Black or African American	AD-F-AA	14	10	498	333.7	32.5	0.67008	-0.851138	0.447634	0.407927	e3/e4	1	1	4	0	1	1
ecsf_b13.128N	b35.128N	b35	EmoryDiversity	49545	66.6	Male	AD	Caucasian or White	AD-M-NHW	16	10	474.5	368	32.28	0.775553	-0.902948	0.663514	0.395149	e3/e3	0	0	5	0	1	1
ecsf_b15.131C	b37.131C	b37	EmoryDiversity	64149	73.4	Female	AD	Caucasian or White	AD-F-NHW	14	10	613.9	360.6	37.24	0.587392	-0.595617	0.616939	0.683237	e3/e4	1	1	4	0	1	1
fnih_b02.128N	b02.128N	b02	FNIH	44612	65	Male	AD	Black or African American	AD-M-AA	NA	11	133.81	67.79	71.11	0.506614	-1.57084	-0.35228	0.929904	e4/e4	2	2	4	0	1	1
fnih_b08.131N	b08.131N	b08	FNIH	44531	69	Female	AD	Caucasian or White	AD-F-NHW	NA	11	356.08	141.13	78.25	0.396344	-0.37659	1.16251	1.21217	e3/e4	1	1	6	0	1	1
fnih_b14.130N	b14.130N	b14	FNIH	46396	62	Female	AD	Caucasian or White	AD-F-NHW	NA	11	292.67	173.43	106.3	0.592579	-0.71729	1.82965	2.32109	e3/e4	1	1	4	0	1	1
fnih_b16.128C	b16.128C	b16	FNIH	44602	69	Female	AD	Caucasian or White	AD-F-NHW	NA	11	352.89	89.45	51.01	0.253478	-0.39373	0.0950931	0.135281	e2/e4	0	1	6	0	1	1
fnih_b16.129C	b16.129C	b16	FNIH	45098	61	Male	AD	Caucasian or White	AD-M-NHW	NA	11	227.75	59.11	58	0.259539	-1.0661	-0.53156	0.41162	e3/e4	1	1	3	0	1	1
fnih_b16.130C	b16.130C	b16	FNIH	44075	78	Female	AD	Caucasian or White	AD-F-NHW	NA	11	399.08	120.37	41.59	0.301619	-0.145552	0.733726	-0.237125	e3/e4	1	1	5	0	1	1
fnih_b17.133N	b17.133N	b17	FNIH	50209	59	Male	AD	Caucasian or White	AD-M-NHW	NA	11	150.32	36.55	17.61	0.243148	-1.48213	-0.997522	-1.18514	e3/e3	0	0	3	0	1	1
ecsf_b01.133N	b23.133N	b23	EmoryDiversity	46442	59.5	Female	AD	Caucasian or White	AD-F-NHW	12	11	652.7	465.3	51.58	0.712885	-0.510076	1.27591	1.51614	e3/e4	1	1	6	0	1	1
fnih_b01.128N	b01.128N	b01	FNIH	44339	66	Female	AD	Caucasian or White	AD-F-NHW	NA	12	294.92	149.34	55.52	0.506375	-0.7052	1.33208	0.313577	e3/e4	1	1	6	0	1	1
fnih_b01.131N	b01.131N	b01	FNIH	46742	58	Female	AD	Caucasian or White	AD-F-NHW	NA	12	264.98	115.39	83.45	0.435467	-0.866067	0.630867	1.41775	e3/e4	1	1	4	0	1	1
fnih_b03.129C	b03.129C	b03	FNIH	46386	73	Female	AD	Caucasian or White	AD-F-NHW	NA	12	171.33	111.6	92.53	0.651375	-1.36925	0.552587	1.77671	e3/e4	1	1	5	0	1	1
fnih_b13.127C	b13.127C	b13	FNIH	45951	58	Male	AD	Caucasian or White	AD-M-NHW	NA	12	272.58	97.88	60.7	0.359087	-0.825232	0.269209	0.51836	e3/e3	0	0	6	0	1	1
fnih_b16.127N	b16.127N	b16	FNIH	46036	75	Male	AD	Caucasian or White	AD-M-NHW	NA	12	246.8	110.97	62.55	0.449635	-0.963747	0.539575	0.591497	e4/e4	2	2	5	0	1	1
fnih_b20.129C	b20.129C	b20	FNIH	52390	56	Female	AD	Caucasian or White	AD-F-NHW	NA	12	109.89	51.08	18.92	0.464828	-1.69936	-0.697414	-1.13335	e3/e3	0	0	3	0	1	1
fnih_b21.127N	b21.127N	b21	FNIH	45573	73	Female	AD	Caucasian or White	AD-F-NHW	NA	12	255.18	97.23	92.62	0.381025	-0.918722	0.255784	1.78027	e3/e4	1	1	4	1	1	1
ecsf_b02.127C	b24.127C	b24	EmoryDiversity	64402	63.3	Female	AD	Caucasian or White	AD-F-NHW	16	12	492.1	299.7	31.81	0.609023	-0.864146	0.233642	0.367851	e3/e3	0	0	5	0	1	1
ecsf_b03.128C	b25.128C	b25	EmoryDiversity	45573	72.6	Female	AD	Caucasian or White	AD-F-NHW	12	12	520.8	434.3	42.33	0.833909	-0.800872	1.0808	0.978876	e3/e4	1	1	4	1	0	0
ecsf_b07.133N	b29.133N	b29	EmoryDiversity	86840	52.1	Male	AD	Caucasian or White	AD-M-NHW	14	12	436.5	522.8	66.65	1.19771	-0.986726	1.63781	2.39144	e3/e3	0	0	5	0	1	1
ecsf_b14.130C	b36.130C	b36	EmoryDiversity	46306	61	Female	AD	Caucasian or White	AD-F-NHW	18	12	414	150.8	15.27	0.364251	-1.03633	-0.703516	-0.59283	e3/e3	0	0	3	0	1	1
ecsf_b16.129N	b38.129N	b38	EmoryDiversity	54601	71.2	Male	AD	Black or African American	AD-M-AA	12	12	635	313.1	34.38	0.493071	-0.549099	0.31798	0.517122	e3/e4	1	1	5	0	1	1
fnih_b02.127N	b02.127N	b02	FNIH	47248	59	Female	AD	Caucasian or White	AD-F-NHW	NA	13	152.75	109.17	35.99	0.714697	-1.46907	0.502397	-0.458513	e4/e4	2	2	6	1	1	1
fnih_b03.131N	b03.131N	b03	FNIH	47498	74	Female	AD	Caucasian or White	AD-F-NHW	NA	13	308.48	150.91	39.62	0.489205	-0.632343	1.36451	-0.315006	e3/e4	1	1	5	1	1	1
fnih_b09.131N	b09.131N	b09	FNIH	47384	75	Female	AD	Caucasian or White	AD-F-NHW	NA	13	260.06	109.44	33.31	0.420826	-0.892502	0.507974	-0.564463	e3/e4	1	1	5	0	1	1
fnih_b16.131C	b16.131C	b16	FNIH	47353	77	Female	AD	Caucasian or White	AD-F-NHW	NA	13	321.91	96.23	37.08	0.298934	-0.560184	0.23513	-0.415421	e3/e4	1	1	3	0	1	1
ecsf_b06.130C	b28.130C	b28	EmoryDiversity	66735	71.7	Female	AD	Caucasian or White	AD-F-NHW	16	13	262.1	281.5	15.19	1.07402	-1.37122	0.119094	-0.597477	e3/e4	1	1	3	0	1	1
ecsf_b07.130N	b29.130N	b29	EmoryDiversity	87070	77	Female	AD	Caucasian or White	AD-F-NHW	22	13	273.5	155.9	14.33	0.570018	-1.34609	-0.671417	-0.647428	e3/e3	0	0	3	0	1	1
ecsf_b09.127N	b31.127N	b31	EmoryDiversity	47498	73	Female	AD	Caucasian or White	AD-F-NHW	15	13	718.2	503.2	52.3	0.70064	-0.36567	1.51445	1.55796	e3/e4	1	1	5	1	0	0
ecsf_b10.129C	b32.129C	b32	EmoryDiversity	74112	76.2	Male	AD	Black or African American	AD-M-AA	18	13	479	166.8	15.19	0.348225	-0.893027	-0.602814	-0.597477	e3/e4	1	1	3	0	1	1
ecsf_b14.128C	b36.128C	b36	EmoryDiversity	47351	69.2	Female	AD	Black or African American	AD-F-AA	12	13	407.1	340.6	34.48	0.836649	-1.05154	0.491062	0.52293	e4/e4	2	2	4	0	1	1
ecsf_b16.129C	b38.129C	b38	EmoryDiversity	49450	75.2	Female	AD	Black or African American	AD-F-AA	16	13	642.4	1008	102.5	1.56912	-0.532784	4.69159	4.47369	e3/e3	0	0	4	0	1	1
fnih_b07.127C	b07.127C	b07	FNIH	44053	69	Male	AD	Caucasian or White	AD-M-NHW	NA	14	493.76	112.75	107.48	0.22835	0.36316	0.576339	2.36774	e3/e3	0	0	4	0	1	1
fnih_b09.129C	b09.129C	b09	FNIH	44021	58	Female	AD	Caucasian or White	AD-F-NHW	NA	14	316.35	124.29	100.57	0.392888	-0.590058	0.814691	2.09456	e3/e3	0	0	5	0	1	1
fnih_b15.133C	b15.133C	b15	FNIH	46642	68	Female	AD	Caucasian or White	AD-F-NHW	NA	14	278.14	126.63	69.41	0.455274	-0.795359	0.863022	0.862697	e4/e4	2	2	3	1	1	1
fnih_b20.128N	b20.128N	b20	FNIH	44707	69	Male	AD	Caucasian or White	AD-M-NHW	NA	14	243.66	126.77	47.23	0.520274	-0.980619	0.865913	-0.0141561	e3/e4	1	1	5	1	1	1
fnih_b22.127N	b22.127N	b22	FNIH	45149	71	Female	AD	Caucasian or White	AD-F-NHW	NA	14	266.83	132.37	64.93	0.496084	-0.856127	0.981578	0.685587	e4/e4	2	2	6	0	1	1
fnih_b22.133C	b22.133C	b22	FNIH	43817	79	Female	AD	Caucasian or White	AD-F-NHW	NA	14	192.39	79.31	58.54	0.412236	-1.25609	-0.114342	0.432968	e3/e4	1	1	4	0	1	1
ecsf_b01.132C	b23.132C	b23	EmoryDiversity	46642	68.3	Female	AD	Caucasian or White	AD-F-NHW	NA	14	433.6	433.5	40.91	0.999769	-0.993119	1.07576	0.896399	e4/e4	2	2	3	1	0	0
ecsf_b04.130C	b26.130C	b26	EmoryDiversity	68342	80.1	Female	AD	Black or African American	AD-F-AA	10	14	622.4	373.2	36.56	0.599614	-0.576877	0.696242	0.643742	e3/e4	1	1	4	0	1	1
ecsf_b05.131C	b27.131C	b27	EmoryDiversity	72848	82.8	Male	AD	Black or African American	AD-M-AA	17	14	514.6	271.1	28.09	0.526817	-0.814541	0.0536375	0.151785	e3/e4	1	1	3	0	1	1
ecsf_b08.128C	b30.128C	b30	EmoryDiversity	66276	65.2	Female	AD	Black or African American	AD-F-AA	18	14	350	257.5	24.03	0.735714	-1.17743	-0.0319592	-0.0840295	e4/e4	2	2	3	0	1	1
ecsf_b08.132N	b30.132N	b30	EmoryDiversity	48746	78	Female	AD	Black or African American	AD-F-AA	12	14	382.9	238.7	25.79	0.6234	-1.1049	-0.150284	0.0181953	e4/e4	2	2	5	0	1	1
ecsf_b10.128N	b32.128N	b32	EmoryDiversity	79243	68.3	Female	AD	Black or African American	AD-F-AA	12	14	439	224.9	23.7	0.512301	-0.981214	-0.237139	-0.103197	e3/e4	1	1	1	0	1	1
ecsf_b11.131N	b33.131N	b33	EmoryDiversity	57251	73.5	Female	AD	Black or African American	AD-F-AA	17	14	752.5	309.7	33.41	0.411561	-0.29005	0.296581	0.460782	e3/e4	1	1	4	0	1	1
fnih_b04.133C	b04.133C	b04	FNIH	47232	50	Female	AD	Black or African American	AD-F-AA	NA	15	220.67	115.06	61.22	0.521412	-1.10414	0.624051	0.538918	e3/e3	0	0	6	1	1	1
fnih_b08.133C	b08.133C	b08	FNIH	54238	68	Male	AD	Caucasian or White	AD-M-NHW	NA	15	248.96	98.56	57.89	0.395887	-0.952142	0.283254	0.407271	e3/e4	1	1	3	0	1	1
fnih_b09.130N	b09.130N	b09	FNIH	48747	58	Male	AD	Caucasian or White	AD-M-NHW	NA	15	408.93	109.66	38.27	0.268163	-0.0926288	0.512517	-0.368376	e3/e3	0	0	6	0	1	1
fnih_b12.128C	b12.128C	b12	FNIH	55664	81	Male	AD	Caucasian or White	AD-M-NHW	NA	15	341.79	117.21	67.68	0.34293	-0.45337	0.668458	0.794304	e3/e3	0	0	4	0	1	1
fnih_b15.128C	b15.128C	b15	FNIH	44821	79	Female	AD	Caucasian or White	AD-F-NHW	NA	15	272.74	87.75	66.25	0.321735	-0.824373	0.0599807	0.737771	e3/e3	0	0	5	0	1	1
fnih_b18.130C	b18.130C	b18	FNIH	44483	71	Female	AD	Caucasian or White	AD-F-NHW	NA	15	260.91	162.93	106.04	0.624468	-0.887935	1.61277	2.31081	e3/e3	0	0	6	0	1	1
ecsf_b01.128C	b23.128C	b23	EmoryDiversity	69732	70.3	Female	AD	Caucasian or White	AD-F-NHW	20	15	470.7	317.6	34.32	0.67474	-0.911326	0.346303	0.513637	e4/e4	2	2	5	0	1	1
ecsf_b05.127N	b27.127N	b27	EmoryDiversity	73808	69.3	Female	AD	Black or African American	AD-F-AA	12	15	734.1	423.4	41.06	0.576761	-0.330616	1.01219	0.905112	e3/e4	1	1	6	0	1	1
ecsf_b06.133N	b28.133N	b28	EmoryDiversity	47232	49.8	Female	AD	Black or African American	AD-F-AA	12	15	405.8	403.9	40.19	0.995318	-1.05441	0.889464	0.85458	e3/e3	0	0	6	1	0	0
ecsf_b08.129N	b30.129N	b30	EmoryDiversity	77355	70.4	Female	AD	Black or African American	AD-F-AA	14	15	369.8	471.3	45.9	1.27447	-1.13378	1.31367	1.18623	e4/e4	2	2	6	0	1	1
ecsf_b08.131N	b30.131N	b30	EmoryDiversity	57056	62.4	Male	AD	Caucasian or White	AD-M-NHW	16	15	413	487	58.31	1.17918	-1.03854	1.41249	1.90703	e3/e3	0	0	4	0	1	1
fnih_b10.130N	b10.130N	b10	FNIH	44457	54	Male	AD	Caucasian or White	AD-M-NHW	NA	16	228.33	81.31	40.7	0.356107	-1.06299	-0.0730333	-0.27231	e3/e3	0	0	6	0	1	1
fnih_b11.130C	b11.130C	b11	FNIH	53929	67	Female	AD	Caucasian or White	AD-F-NHW	NA	16	240.77	110.06	59.72	0.457117	-0.996146	0.520779	0.479617	e4/e4	2	2	5	0	1	1
fnih_b14.131C	b14.131C	b14	FNIH	48667	64	Male	AD	Caucasian or White	AD-M-NHW	NA	16	158.53	76.71	53.58	0.483883	-1.43802	-0.168043	0.236882	e3/e4	1	1	5	0	1	1
fnih_b18.132N	b18.132N	b18	FNIH	47254	77	Female	AD	Caucasian or White	AD-F-NHW	NA	16	182.22	71.22	38.59	0.390846	-1.31073	-0.281436	-0.355726	e3/e4	1	1	4	0	1	1
fnih_b19.127C	b19.127C	b19	FNIH	45593	81	Male	AD	Caucasian or White	AD-M-NHW	NA	16	299.81	86.13	55.84	0.287282	-0.678927	0.0265206	0.326227	e3/e4	1	1	6	0	1	1
ecsf_b03.128N	b25.128N	b25	EmoryDiversity	47238	80.2	Female	AD	Caucasian or White	AD-F-NHW	18	16	750.3	940.5	94.51	1.2535	-0.2949	4.26676	4.00961	e3/e4	1	1	5	0	1	1
ecsf_b09.128N	b31.128N	b31	EmoryDiversity	85026	63.1	Female	AD	Black or African American	AD-F-AA	12	16	200	209	20.3	1.045	-1.50813	-0.337212	-0.300676	e4/e4	2	2	3	0	1	1
ecsf_b12.133N	b34.133N	b34	EmoryDiversity	48222	62.5	Male	AD	Black or African American	AD-M-AA	15	16	303.8	141.6	13.91	0.466096	-1.27929	-0.761419	-0.671822	e4/e4	2	2	3	1	0	0
ecsf_b14.127C	b36.127C	b36	EmoryDiversity	83798	58.8	Female	AD	Black or African American	AD-F-AA	16	16	424.6	230.6	21.15	0.543099	-1.01296	-0.201264	-0.251307	e3/e4	1	1	3	0	1	1
fnih_b02.132N	b02.132N	b02	FNIH	44550	71	Female	AD	Caucasian or White	AD-F-NHW	NA	17	408.98	113.67	64.83	0.277935	-0.0923601	0.595341	0.681634	e3/e4	1	1	6	0	1	1
fnih_b04.133N	b04.133N	b04	FNIH	47056	73	Female	AD	Caucasian or White	AD-F-NHW	NA	17	184.14	93.77	41.09	0.509232	-1.30042	0.18432	-0.256892	e4/e4	2	2	1	0	1	1
fnih_b05.129N	b05.129N	b05	FNIH	43919	69	Male	AD	Caucasian or White	AD-M-NHW	NA	17	271.09	110.49	85.6	0.407577	-0.833238	0.529661	1.50274	e4/e4	2	2	3	0	1	1
fnih_b07.132C	b07.132C	b07	FNIH	48509	68	Female	AD	Caucasian or White	AD-F-NHW	NA	17	376.55	148.34	64.23	0.393945	-0.266605	1.31143	0.657914	e3/e4	1	1	5	0	1	1
fnih_b20.131N	b20.131N	b20	FNIH	47251	66	Female	AD	Caucasian or White	AD-F-NHW	NA	17	159.61	64.48	38.9	0.403985	-1.43222	-0.420646	-0.34347	e2/e3	-1	0	6	1	1	1
fnih_b22.127C	b22.127C	b22	FNIH	44085	76	Female	AD	Caucasian or White	AD-F-NHW	NA	17	270.37	87.99	28.58	0.325443	-0.837107	0.0649377	-0.751456	e3/e4	1	1	4	0	1	1
ecsf_b12.132N	b34.132N	b34	EmoryDiversity	45831	75.8	Female	AD	Caucasian or White	AD-F-NHW	NA	17	685.4	319.1	29.71	0.465568	-0.437983	0.355743	0.245878	e3/e4	1	1	4	0	1	1
ecsf_b15.127C	b37.127C	b37	EmoryDiversity	85961	67	Female	AD	Caucasian or White	AD-F-NHW	14	17	540.8	382.5	39.76	0.707286	-0.756779	0.754775	0.829605	e3/e4	1	1	6	0	1	1
ecsf_b15.129N	b37.129N	b37	EmoryDiversity	44707	68.9	Male	AD	Caucasian or White	AD-M-NHW	22	17	570.4	540.9	56.91	0.948282	-0.69152	1.75172	1.82572	e3/e4	1	1	5	1	0	0
ecsf_b16.130C	b38.130C	b38	EmoryDiversity	47251	65.5	Female	AD	Caucasian or White	AD-F-NHW	NA	17	294.7	256.2	27.05	0.869359	-1.29935	-0.0401412	0.091379	e2/e3	-1	0	6	1	0	0
fnih_b01.127N	b01.127N	b01	FNIH	46054	69	Female	AD	Caucasian or White	AD-F-NHW	NA	18	235.35	91.41	48.84	0.3884	-1.02527	0.135576	0.0494929	e4/e4	2	2	6	0	1	1
fnih_b02.130C	b02.130C	b02	FNIH	44153	71	Male	AD	Caucasian or White	AD-M-NHW	NA	18	259.45	105.6	82.04	0.407015	-0.895779	0.428661	1.36201	e3/e4	1	1	4	0	1	1
fnih_b05.128C	b05.128C	b05	FNIH	44517	70	Female	AD	Caucasian or White	AD-F-NHW	NA	18	570.19	154.77	107.68	0.271436	0.773815	1.44424	2.37564	e3/e4	1	1	4	0	1	1
fnih_b10.133C	b10.133C	b10	FNIH	47291	69	Male	AD	Caucasian or White	AD-M-NHW	NA	18	265.33	74.76	58.23	0.281762	-0.864186	-0.208319	0.420713	e3/e4	1	1	3	0	1	1
fnih_b15.128N	b15.128N	b15	FNIH	46494	76	Male	AD	Caucasian or White	AD-M-NHW	NA	18	189.53	119.79	54.24	0.632037	-1.27146	0.721746	0.262974	e4/e4	2	2	6	0	1	1
fnih_b17.127N	b17.127N	b17	FNIH	47278	63	Female	AD	Caucasian or White	AD-F-NHW	NA	18	275.59	131.41	100.52	0.476832	-0.80906	0.96175	2.09258	e3/e4	1	1	6	0	1	1
ecsf_b03.130C	b25.130C	b25	EmoryDiversity	71200	72.7	Male	AD	Caucasian or White	AD-M-NHW	18	18	394.3	191	20.63	0.484403	-1.07976	-0.450502	-0.281509	e3/e4	1	1	3	0	1	1
ecsf_b04.133N	b26.133N	b26	EmoryDiversity	58885	70.6	Female	AD	Black or African American	AD-F-AA	12	18	559.1	288.5	28.94	0.516008	-0.716433	0.163151	0.201154	e3/e4	1	1	6	0	1	1
ecsf_b05.129C	b27.129C	b27	EmoryDiversity	80265	75.4	Female	AD	Caucasian or White	AD-F-NHW	16	18	471.7	335.1	37.8	0.710409	-0.909121	0.456445	0.715764	e3/e4	1	1	6	0	1	1
ecsf_b12.131C	b34.131C	b34	EmoryDiversity	45918	72.1	Female	AD	Black or African American	AD-F-AA	18	18	475.2	195.3	18.51	0.410985	-0.901405	-0.423438	-0.404644	e4/e4	2	2	3	0	1	1
ecsf_b13.130N	b35.130N	b35	EmoryDiversity	73152	49.5	Male	AD	Black or African American	AD-M-AA	12	18	202.6	93.76	9.1	0.462784	-1.5024	-1.06252	-0.951198	NA	NA	NA	3	0	1	1
ecsf_b14.130N	b36.130N	b36	EmoryDiversity	72191	54	Male	AD	Caucasian or White	AD-M-NHW	21	18	498.2	329.3	37.77	0.66098	-0.850698	0.419941	0.714021	e3/e3	0	0	6	0	1	1
fnih_b04.131N	b04.131N	b04	FNIH	45212	79	Male	AD	Black or African American	AD-M-AA	NA	19	229.27	120.9	92.88	0.527326	-1.05794	0.744672	1.79055	e4/e4	2	2	4	0	1	1
fnih_b05.127N	b05.127N	b05	FNIH	46040	84	Male	AD	Caucasian or White	AD-M-NHW	NA	19	267.19	113.06	67	0.423145	-0.854193	0.582742	0.767421	e3/e3	0	0	5	1	1	0
fnih_b09.131C	b09.131C	b09	FNIH	47814	77	Male	AD	Caucasian or White	AD-M-NHW	NA	19	186.88	64.28	58.14	0.343964	-1.2857	-0.424777	0.417155	e3/e3	0	0	4	0	1	1
fnih_b11.132C	b11.132C	b11	FNIH	46077	62	Female	AD	Caucasian or White	AD-F-NHW	NA	19	333.86	126.16	75.41	0.377883	-0.495977	0.853314	1.0999	e3/e4	1	1	5	0	1	1
fnih_b12.127C	b12.127C	b12	FNIH	44436	66	Female	AD	Caucasian or White	AD-F-NHW	NA	19	216.61	136.77	54.89	0.631411	-1.12596	1.07246	0.288671	e4/e4	2	2	5	0	1	1
fnih_b12.130N	b12.130N	b12	FNIH	46039	67	Female	AD	Caucasian or White	AD-F-NHW	NA	19	238.86	66.8	54.48	0.279662	-1.00641	-0.372728	0.272462	e4/e4	2	2	3	0	1	1
fnih_b13.132N	b13.132N	b13	FNIH	48393	74	Female	AD	Caucasian or White	AD-F-NHW	NA	19	314.28	128.45	65.84	0.408712	-0.60118	0.900613	0.721563	e3/e4	1	1	6	0	1	1
fnih_b15.127N	b15.127N	b15	FNIH	47277	68	Female	AD	Caucasian or White	AD-F-NHW	NA	19	305.5	246.49	72.84	0.806841	-0.648354	3.33865	0.998297	e3/e3	0	0	6	0	1	1
fnih_b15.130N	b15.130N	b15	FNIH	45128	75	Male	AD	Black or African American	AD-M-AA	NA	19	223.44	59.03	29.59	0.264187	-1.08926	-0.533212	-0.711527	e4/e4	2	2	5	1	1	0
fnih_b16.130N	b16.130N	b16	FNIH	47256	78	Male	AD	Caucasian or White	AD-M-NHW	NA	19	331.7	108.39	71.4	0.326771	-0.507583	0.486286	0.941369	e3/e4	1	1	4	0	1	1
fnih_b17.129C	b17.129C	b17	FNIH	44036	55	Female	AD	Caucasian or White	AD-F-NHW	NA	19	372.02	122.6	49.4	0.329552	-0.290945	0.779785	0.0716316	e3/e3	0	0	6	0	1	1
fnih_b19.128N	b19.128N	b19	FNIH	45903	72	Male	AD	Caucasian or White	AD-M-NHW	NA	19	305.07	101.1	85.08	0.331399	-0.650665	0.335716	1.48219	e3/e3	0	0	5	0	1	1
fnih_b20.129N	b20.129N	b20	FNIH	43964	70	Female	AD	Caucasian or White	AD-F-NHW	NA	19	212.43	89.99	63.09	0.423622	-1.14842	0.106246	0.612845	e3/e4	1	1	6	0	1	1
fnih_b20.130N	b20.130N	b20	FNIH	52945	75	Male	AD	Black or African American	AD-M-AA	NA	19	145.47	74.62	38.89	0.512958	-1.50819	-0.211211	-0.343866	e3/e3	0	0	5	1	1	1
fnih_b20.131C	b20.131C	b20	FNIH	44460	64	Male	AD	Black or African American	AD-M-AA	NA	19	317.18	92.27	37.2	0.290907	-0.585598	0.153338	-0.410677	e4/e4	2	2	6	0	1	1
ecsf_b01.131N	b23.131N	b23	EmoryDiversity	37512	81.1	Female	AD	Black or African American	AD-F-AA	18	19	498.5	277.1	31.12	0.555868	-0.850036	0.0914008	0.327774	e3/e4	1	1	4	0	1	1
ecsf_b02.132N	b24.132N	b24	EmoryDiversity	42541	58.2	Male	AD	Black or African American	AD-M-AA	22	19	390.8	207.6	18.01	0.531218	-1.08748	-0.346024	-0.433685	e3/e4	1	1	3	0	1	1
ecsf_b02.132C	b24.132C	b24	EmoryDiversity	44291	71.5	Female	Control	Black or African American	Co-F-AA	16	19	1196	163.8	14.46	0.136957	0.687722	-0.621695	-0.639877	e3/e3	0	0	3	0	1	1
ecsf_b03.131N	b25.131N	b25	EmoryDiversity	46040	84.1	Male	AD	Caucasian or White	AD-M-NHW	20	19	628.8	462.5	52.83	0.735528	-0.562767	1.25829	1.58874	e3/e3	0	0	4	1	0	0
ecsf_b05.132C	b27.132C	b27	EmoryDiversity	78317	71.5	Male	AD	Caucasian or White	AD-M-NHW	14	19	478.8	244.1	25.41	0.509816	-0.893468	-0.116297	-0.00387599	e3/e4	1	1	3	0	1	1
ecsf_b12.132C	b34.132C	b34	EmoryDiversity	46743	76	Male	AD	Caucasian or White	AD-M-NHW	13	19	882.4	278.7	25.14	0.315843	-0.00366281	0.101471	-0.0195582	e3/e4	1	1	5	0	1	1
ecsf_b13.128C	b35.128C	b35	EmoryDiversity	45128	74.8	Male	AD	Black or African American	AD-M-AA	18	19	414.6	308.6	31.34	0.744332	-1.03501	0.289658	0.340552	e4/e4	2	2	4	1	0	0
fnih_b02.133N	b02.133N	b02	FNIH	46456	73	Male	AD	Caucasian or White	AD-M-NHW	NA	20	251.13	91.75	93.77	0.365349	-0.940483	0.142598	1.82573	e3/e4	1	1	4	0	1	1
fnih_b09.133N	b09.133N	b09	FNIH	44412	73	Female	AD	Caucasian or White	AD-F-NHW	NA	20	494.41	120.21	91.59	0.243138	0.366652	0.730421	1.73955	e3/e4	1	1	6	0	1	1
fnih_b12.131C	b12.131C	b12	FNIH	43840	67	Male	AD	Caucasian or White	AD-M-NHW	NA	20	303.95	113.78	91.74	0.374338	-0.656683	0.597613	1.74548	e3/e4	1	1	4	0	1	1
fnih_b13.130C	b13.130C	b13	FNIH	47052	75	Female	AD	Caucasian or White	AD-F-NHW	NA	20	205.6	111.76	95.64	0.54358	-1.18511	0.555892	1.89966	e3/e4	1	1	5	0	1	1
fnih_b13.133N	b13.133N	b13	FNIH	46012	60	Male	AD	Caucasian or White	AD-M-NHW	NA	20	286.1	128.96	60.47	0.450751	-0.75259	0.911146	0.509268	e4/e4	2	2	5	0	1	1
fnih_b21.128C	b21.128C	b21	FNIH	56443	68	Male	Control	Caucasian or White	Co-M-NHW	NA	20	595.6	39.82	16.31	0.066857	0.910342	-0.929982	-1.23653	e3/e3	0	0	2	0	1	1
fnih_b21.130N	b21.130N	b21	FNIH	43684	73	Male	AD	Caucasian or White	AD-M-NHW	NA	20	204.27	53.18	56.49	0.260342	-1.19226	-0.65404	0.351924	e3/e3	0	0	3	0	1	1
fnih_b22.128N	b22.128N	b22	FNIH	47423	72	Male	AD	Caucasian or White	AD-M-NHW	NA	20	318.5	97.86	61.01	0.307253	-0.578506	0.268796	0.530616	e3/e4	1	1	6	0	1	1
ecsf_b01.131C	b23.131C	b23	EmoryDiversity	49419	72.4	Female	AD	Black or African American	AD-F-AA	20	20	764.5	396.9	43.64	0.519163	-0.263594	0.845407	1.05496	e3/e4	1	1	6	0	1	1
ecsf_b03.131C	b25.131C	b25	EmoryDiversity	68620	51.5	Male	Control	Black or African American	Co-M-AA	13	20	935.7	120.5	10.99	0.128781	0.113846	-0.89422	-0.841423	e3/e3	0	0	1	0	1	1
ecsf_b04.128C	b26.128C	b26	EmoryDiversity	46076	60.1	Female	AD	Black or African American	AD-F-AA	12	20	677.4	199.5	22.21	0.294508	-0.45562	-0.397004	-0.189739	e4/e4	2	2	4	0	1	1
ecsf_b04.131C	b26.131C	b26	EmoryDiversity	83366	79.4	Female	AD	Caucasian or White	AD-F-NHW	12	20	447.2	192.5	19.6	0.430456	-0.963136	-0.441061	-0.341334	e3/e3	0	0	5	0	1	1
ecsf_b05.129N	b27.129N	b27	EmoryDiversity	84355	76	Male	AD	Black or African American	AD-M-AA	20	20	564.5	315.6	30.98	0.559079	-0.704528	0.333715	0.319642	e4/e4	2	2	2	0	1	1
ecsf_b07.131N	b29.131N	b29	EmoryDiversity	57502	64.6	Female	Control	Black or African American	Co-F-AA	14	20	937.7	150.6	12.35	0.160606	0.118256	-0.704774	-0.762431	e3/e3	0	0	4	0	1	1
ecsf_b08.132C	b30.132C	b30	EmoryDiversity	51319	68.7	Female	Control	Black or African American	Co-F-AA	18	20	762.1	116.5	10.26	0.152867	-0.268885	-0.919395	-0.883823	e3/e3	0	0	2	0	1	1
ecsf_b10.129N	b32.129N	b32	EmoryDiversity	47248	59.4	Female	AD	Caucasian or White	AD-F-NHW	14	20	280.7	333.5	30.38	1.1881	-1.33021	0.446375	0.284793	e4/e4	2	2	6	1	0	0
ecsf_b11.129N	b33.129N	b33	EmoryDiversity	82876	80.5	Female	AD	Black or African American	AD-F-AA	16	20	358.9	254	23.54	0.707718	-1.15781	-0.0539877	-0.11249	e3/e3	0	0	5	0	1	1
ecsf_b13.127C	b35.127C	b35	EmoryDiversity	56582	75.1	Female	AD	Caucasian or White	AD-F-NHW	20	20	624.2	544.9	54.51	0.872957	-0.572909	1.7769	1.68632	e3/e3	0	0	4	0	1	1
ecsf_b15.128C	b37.128C	b37	EmoryDiversity	86780	63.6	Male	AD	Black or African American	AD-M-AA	16	20	515.3	356.3	40.27	0.691442	-0.812998	0.589876	0.859227	e3/e4	1	1	5	0	1	1
fnih_b02.129N	b02.129N	b02	FNIH	44618	67	Female	AD	Caucasian or White	AD-F-NHW	NA	21	456.65	123.79	56.17	0.271083	0.163769	0.804363	0.339273	e3/e3	0	0	6	0	1	1
fnih_b02.131C	b02.131C	b02	FNIH	46282	74	Female	AD	Caucasian or White	AD-F-NHW	NA	21	193.14	79.97	55.27	0.414052	-1.25206	-0.10071	0.303693	e4/e4	2	2	5	1	1	1
fnih_b04.127C	b04.127C	b04	FNIH	50975	69	Male	Control	Caucasian or White	Co-M-NHW	NA	21	564.67	71.03	28.8	0.12579	0.744157	-0.28536	-0.742759	e3/e3	0	0	2	0	1	1
fnih_b04.128C	b04.128C	b04	FNIH	45816	52	Female	AD	Caucasian or White	AD-F-NHW	NA	21	390.5	129.84	112.08	0.332497	-0.191652	0.929322	2.54959	e4/e4	2	2	6	0	1	1
fnih_b04.132C	b04.132C	b04	FNIH	44063	74	Female	AD	Caucasian or White	AD-F-NHW	NA	21	264.06	109.82	72.51	0.41589	-0.87101	0.515822	0.985251	e3/e3	0	0	2	0	1	1
fnih_b06.128N	b06.128N	b06	FNIH	43884	72	Female	AD	Caucasian or White	AD-F-NHW	NA	21	233.47	236.05	54.53	1.01105	-1.03537	3.12302	0.274439	e4/e4	2	2	4	0	1	1
fnih_b06.129N	b06.129N	b06	FNIH	56813	67	Female	AD	Caucasian or White	AD-F-NHW	NA	21	327.58	134.45	57.9	0.410434	-0.529719	1.02454	0.407666	e3/e3	0	0	6	0	1	1
fnih_b08.129N	b08.129N	b08	FNIH	44037	77	Male	AD	Caucasian or White	AD-M-NHW	NA	21	556.53	131.47	67.48	0.236232	0.700421	0.962989	0.786397	e3/e4	1	1	5	0	1	1
fnih_b08.130N	b08.130N	b08	FNIH	44504	63	Male	AD	Caucasian or White	AD-M-NHW	NA	21	300.37	88.14	36.95	0.293438	-0.675918	0.0680359	-0.420561	e3/e4	1	1	4	0	1	1
fnih_b11.128N	b11.128N	b11	FNIH	45034	77	Male	AD	Caucasian or White	AD-M-NHW	NA	21	586.54	149.14	83.25	0.254271	0.861663	1.32795	1.40984	e3/e3	0	0	5	1	1	1
fnih_b11.129N	b11.129N	b11	FNIH	44992	65	Male	AD	Caucasian or White	AD-M-NHW	NA	21	228.09	100.65	67.7	0.441273	-1.06428	0.326422	0.795095	e3/e4	1	1	6	0	1	1
fnih_b11.130N	b11.130N	b11	FNIH	44899	64	Female	AD	Caucasian or White	AD-F-NHW	NA	21	539.54	221.74	151.41	0.41098	0.609134	2.82746	4.10445	e3/e4	1	1	6	0	1	1
fnih_b12.132N	b12.132N	b12	FNIH	47135	74	Male	AD	Caucasian or White	AD-M-NHW	NA	21	650.54	216.21	120.3	0.332355	1.20553	2.71324	2.87456	e3/e4	1	1	4	1	1	1
fnih_b13.130N	b13.130N	b13	FNIH	57075	61	Male	Control	Caucasian or White	Co-M-NHW	NA	21	643.42	70.97	23.45	0.110301	1.16728	-0.286599	-0.954263	e3/e3	0	0	5	0	1	1
fnih_b14.133N	b14.133N	b14	FNIH	45170	73	Female	AD	Caucasian or White	AD-F-NHW	NA	21	368.42	142.61	69.49	0.387085	-0.310288	1.19308	0.86586	e3/e4	1	1	5	0	1	1
fnih_b22.129C	b22.129C	b22	FNIH	47737	66	Male	AD	Caucasian or White	AD-M-NHW	NA	21	298.04	111.66	67.55	0.374648	-0.688437	0.553826	0.789165	e4/e4	2	2	6	0	1	1
ecsf_b01.129N	b23.129N	b23	EmoryDiversity	45034	76.6	Male	AD	Caucasian or White	AD-M-NHW	NA	21	1066	464.8	44.54	0.436023	0.401115	1.27276	1.10724	e3/e3	0	0	5	1	0	0
ecsf_b04.131N	b26.131N	b26	EmoryDiversity	53819	70.6	Female	AD	Caucasian or White	AD-F-NHW	16	21	655.5	256.6	24.38	0.391457	-0.503903	-0.0376237	-0.0637007	e3/e4	1	1	4	0	1	1
ecsf_b07.129C	b29.129C	b29	EmoryDiversity	73518	80.2	Female	AD	Black or African American	AD-F-AA	12	21	608.6	416.9	39.79	0.685015	-0.607302	0.971284	0.831347	e3/e3	0	0	6	0	1	1
ecsf_b13.131C	b35.131C	b35	EmoryDiversity	45739	75.5	Male	AD	Caucasian or White	AD-M-NHW	16	21	485.9	184.4	17.96	0.379502	-0.877815	-0.492041	-0.436589	e3/e4	1	1	3	0	1	1
ecsf_b13.133N	b35.133N	b35	EmoryDiversity	76896	62.8	Male	AD	Caucasian or White	AD-M-NHW	16	21	534.1	242.3	21.49	0.45366	-0.77155	-0.127626	-0.231559	e4/e4	2	2	6	0	1	1
ecsf_b14.128N	b36.128N	b36	EmoryDiversity	47135	74.5	Male	AD	Caucasian or White	AD-M-NHW	16	21	965.3	543.5	65.97	0.563037	0.179104	1.76809	2.35194	e3/e4	1	1	4	1	0	0
ecsf_b14.129C	b36.129C	b36	EmoryDiversity	70714	57.4	Male	Control	Black or African American	Co-M-AA	12	21	1221	142	12.96	0.116298	0.742839	-0.758902	-0.727	e2/e4	0	1	2	0	1	1
ecsf_b14.132C	b36.132C	b36	EmoryDiversity	45238	62.2	Female	Control	Black or African American	Co-F-AA	16	21	1700	246.8	25.07	0.145176	1.79888	-0.0993036	-0.023624	e3/e3	0	0	5	0	1	1
fnih_b07.133N	b07.133N	b07	FNIH	49132	79	Female	AD	Caucasian or White	AD-F-NHW	NA	22	380.62	136.4	51.01	0.358363	-0.244737	1.06481	0.135281	e3/e4	1	1	5	0	1	1
fnih_b13.128N	b13.128N	b13	FNIH	44644	66	Male	AD	Caucasian or White	AD-M-NHW	NA	22	302.99	114.08	46.34	0.376514	-0.661841	0.60381	-0.0493409	e3/e4	1	1	5	0	1	1
fnih_b13.129C	b13.129C	b13	FNIH	47358	60	Male	AD	Caucasian or White	AD-M-NHW	NA	22	286.7	111.69	47.98	0.389571	-0.749366	0.554446	0.015494	e4/e4	2	2	6	0	1	1
fnih_b16.131N	b16.131N	b16	FNIH	48615	69	Female	AD	Caucasian or White	AD-F-NHW	NA	22	254.53	104.32	39.59	0.409853	-0.922214	0.402223	-0.316192	e3/e4	1	1	5	1	1	1
fnih_b17.127C	b17.127C	b17	FNIH	44760	75	Male	AD	Caucasian or White	AD-M-NHW	NA	22	163.87	118.9	59.33	0.725575	-1.40933	0.703364	0.464199	e3/e4	1	1	6	0	1	1
fnih_b18.129N	b18.129N	b18	FNIH	45776	70	Male	AD	Caucasian or White	AD-M-NHW	NA	22	443.78	120.34	102.61	0.27117	0.094619	0.733106	2.17521	e3/e4	1	1	6	0	1	1
fnih_b20.127N	b20.127N	b20	FNIH	53368	89	Female	Control	Black or African American	Co-F-AA	NA	22	644.44	82	52.7	0.127242	1.17276	-0.0587818	0.202092	e3/e3	0	0	5	0	1	1
fnih_b20.127C	b20.127C	b20	FNIH	46399	74	Male	AD	Caucasian or White	AD-M-NHW	NA	22	260.7	285.26	21.22	1.09421	-0.889063	4.13942	-1.04242	e4/e4	2	2	4	0	1	1
fnih_b20.128C	b20.128C	b20	FNIH	56884	68	Female	AD	Caucasian or White	AD-F-NHW	NA	22	314.56	96.48	65.58	0.306714	-0.599675	0.240293	0.711284	e3/e4	1	1	4	0	1	1
fnih_b21.131C	b21.131C	b21	FNIH	47500	58	Female	AD	Caucasian or White	AD-F-NHW	NA	22	374.61	133.07	57.44	0.355223	-0.277029	0.996036	0.389481	e3/e4	1	1	6	0	1	1
ecsf_b02.129C	b24.129C	b24	EmoryDiversity	59913	75.4	Male	Control	Black or African American	Co-M-AA	12	22	1570	238.8	23.37	0.152102	1.51227	-0.149655	-0.122364	e3/e3	0	0	1	0	1	1
ecsf_b06.130N	b28.130N	b28	EmoryDiversity	58595	64.9	Male	Control	Black or African American	Co-M-AA	18	22	600.4	91.22	8	0.151932	-0.62538	-1.0785	-1.01509	e2/e3	-1	0	1	0	1	1
ecsf_b08.130N	b30.130N	b30	EmoryDiversity	42570	78.1	Female	Control	Black or African American	Co-F-AA	18	22	1700	240.4	19.18	0.141412	1.79888	-0.139584	-0.365729	e2/e3	-1	0	4	0	1	1
ecsf_b08.131C	b30.131C	b30	EmoryDiversity	46282	73.4	Female	AD	Caucasian or White	AD-F-NHW	16	22	490.6	383.2	40.13	0.781084	-0.867453	0.759181	0.851095	e4/e4	2	2	5	1	0	0
ecsf_b09.127C	b31.127C	b31	EmoryDiversity	52945	74.5	Male	AD	Black or African American	AD-M-AA	14	22	275.8	302.6	28.65	1.09717	-1.34102	0.251895	0.184311	e3/e3	0	0	5	1	0	0
ecsf_b10.133N	b32.133N	b32	EmoryDiversity	80287	56	Male	AD	Caucasian or White	AD-M-NHW	18	22	612	497.5	53.22	0.812908	-0.599806	1.47857	1.61139	e3/e4	1	1	4	0	1	1
ecsf_b11.131C	b33.131C	b33	EmoryDiversity	45101	74.9	Male	AD	Caucasian or White	AD-M-NHW	NA	22	759.6	435.2	51.52	0.572933	-0.274396	1.08646	1.51265	e3/e3	0	0	6	1	0	0
ecsf_b12.130C	b34.130C	b34	EmoryDiversity	84217	52.6	Male	AD	Black or African American	AD-M-AA	20	22	454.4	289.5	26.69	0.637104	-0.947262	0.169445	0.0704693	e3/e3	0	0	3	0	1	1
ecsf_b13.132C	b35.132C	b35	EmoryDiversity	46246	75.2	Female	AD	Black or African American	AD-F-AA	18	22	674.3	230.3	24.35	0.341539	-0.462455	-0.203153	-0.0654432	e3/e3	0	0	4	0	1	1
ecsf_b16.127N	b38.127N	b38	EmoryDiversity	83314	77	Female	AD	Caucasian or White	AD-F-NHW	20	22	508.4	465	33.94	0.914634	-0.82821	1.27402	0.491566	e3/e3	0	0	4	0	1	1
fnih_b01.131C	b01.131C	b01	FNIH	44649	66	Male	AD	Caucasian or White	AD-M-NHW	NA	23	616.99	214.79	101.11	0.348126	1.02527	2.68391	2.11591	e3/e3	0	0	6	0	1	1
fnih_b05.131C	b05.131C	b05	FNIH	50422	60	Female	Control	Caucasian or White	Co-F-NHW	NA	23	570.14	40.32	41.78	0.0707195	0.773547	-0.919655	-0.229614	e2/e4	0	1	3	0	1	1
fnih_b05.133C	b05.133C	b05	FNIH	56357	70	Female	Control	Caucasian or White	Co-F-NHW	NA	23	381.52	48	31.83	0.125813	-0.239902	-0.76103	-0.622972	e3/e4	1	1	1	0	1	1
fnih_b06.129C	b06.129C	b06	FNIH	47290	78	Male	AD	Caucasian or White	AD-M-NHW	NA	23	322.41	115.76	50.27	0.359046	-0.557498	0.638509	0.106026	e2/e4	0	1	5	0	1	1
fnih_b07.129N	b07.129N	b07	FNIH	51520	53	Female	Control	Black or African American	Co-F-AA	NA	23	479.75	40.22	39.68	0.0838353	0.287885	-0.921721	-0.312634	e3/e3	0	0	3	1	1	1
fnih_b08.128C	b08.128C	b08	FNIH	39138	81	Female	AD	Caucasian or White	AD-F-NHW	NA	23	272.76	169.61	106.51	0.621829	-0.824265	1.75075	2.32939	e3/e4	1	1	4	1	1	1
fnih_b09.127N	b09.127N	b09	FNIH	48931	59	Female	AD	Caucasian or White	AD-F-NHW	NA	23	315.68	81.2	60.37	0.257223	-0.593658	-0.0753053	0.505314	e3/e4	1	1	5	0	1	1
fnih_b09.129N	b09.129N	b09	FNIH	55838	67	Female	Control	Caucasian or White	Co-F-NHW	NA	23	389.02	67.94	34.44	0.174644	-0.199604	-0.349182	-0.51979	e3/e4	1	1	1	1	1	1
fnih_b10.133N	b10.133N	b10	FNIH	49960	60	Male	AD	Caucasian or White	AD-M-NHW	NA	23	331.42	189.94	81.4	0.57311	-0.509087	2.17065	1.3367	e3/e4	1	1	5	0	1	1
fnih_b12.133C	b12.133C	b12	FNIH	53705	55	Female	Control	Caucasian or White	Co-F-NHW	NA	23	693.89	44.81	15.32	0.064578	1.43845	-0.826917	-1.27567	e2/e3	-1	0	1	1	1	1
fnih_b15.131N	b15.131N	b15	FNIH	42947	82	Female	Control	Caucasian or White	Co-F-NHW	NA	23	658.76	80.05	32.3	0.121516	1.2497	-0.0990578	-0.604391	e3/e3	0	0	5	1	1	1
fnih_b16.133N	b16.133N	b16	FNIH	50619	65	Female	Control	Caucasian or White	Co-F-NHW	NA	23	652.18	60.6	31.49	0.0929191	1.21434	-0.500785	-0.636414	e3/e3	0	0	1	1	1	1
fnih_b18.131C	b18.131C	b18	FNIH	47153	58	Female	Control	Caucasian or White	Co-F-NHW	NA	23	559.26	35.37	28.9	0.0632443	0.715089	-1.02189	-0.738805	e3/e4	1	1	1	0	1	1
fnih_b22.130C	b22.130C	b22	FNIH	51117	61	Male	Control	Caucasian or White	Co-M-NHW	NA	23	420.07	12.55	15.79	0.029876	-0.0327739	-1.49323	-1.25709	e3/e3	0	0	2	0	1	1
ecsf_b02.133N	b24.133N	b24	EmoryDiversity	66984	51.7	Male	Control	Black or African American	Co-M-AA	13	23	764.7	125.6	10.6	0.164247	-0.263153	-0.862121	-0.864075	e3/e4	1	1	3	0	1	1
ecsf_b03.132C	b25.132C	b25	EmoryDiversity	48024	82.7	Male	AD	Black or African American	AD-M-AA	20	23	630.3	200	19.29	0.317309	-0.55946	-0.393857	-0.35934	e4/e4	2	2	3	0	1	1
ecsf_b05.127C	b27.127C	b27	EmoryDiversity	50619	64.7	Female	Control	Caucasian or White	Co-F-NHW	12	23	1700	191.3	17.42	0.112529	1.79888	-0.448614	-0.467953	e3/e3	0	0	1	1	0	0
ecsf_b05.128N	b27.128N	b27	EmoryDiversity	44869	66.1	Male	Control	Black or African American	Co-M-AA	18	23	1124	136.3	11.51	0.121263	0.528986	-0.794777	-0.81122	e3/e3	0	0	2	0	1	1
ecsf_b06.128C	b28.128C	b28	EmoryDiversity	39138	81	Female	AD	Caucasian or White	AD-F-NHW	16	23	644	680.5	76.64	1.05668	-0.529256	2.63035	2.97168	e3/e4	1	1	4	1	0	0
ecsf_b07.127C	b29.127C	b29	EmoryDiversity	77792	73.8	Female	AD	Black or African American	AD-F-AA	19	23	579.3	471.9	52.72	0.814604	-0.671899	1.31745	1.58235	e3/e4	1	1	6	0	1	1
ecsf_b09.133N	b31.133N	b31	EmoryDiversity	51520	53.5	Female	Control	Black or African American	Co-F-AA	15	23	699.8	113.7	9.14	0.162475	-0.406236	-0.937018	-0.948875	e3/e3	0	0	3	1	0	0
ecsf_b12.129N	b34.129N	b34	EmoryDiversity	53705	54.5	Female	Control	Caucasian or White	Co-F-NHW	16	23	1459	162.6	13.71	0.111446	1.26755	-0.629248	-0.683439	e2/e3	-1	0	1	1	0	0
ecsf_b13.127N	b35.127N	b35	EmoryDiversity	46043	70.3	Female	Control	Caucasian or White	Co-F-NHW	16	23	1700	238.1	18.9	0.140059	1.79888	-0.15406	-0.381992	e3/e3	0	0	3	0	1	1
ecsf_b13.132N	b35.132N	b35	EmoryDiversity	55838	66.7	Female	Control	Caucasian or White	Co-F-NHW	16	23	1177	258.1	24.54	0.219286	0.645833	-0.0281828	-0.0544076	e3/e4	1	1	1	1	0	0
ecsf_b15.130N	b37.130N	b37	EmoryDiversity	76615	64.6	Male	Control	Black or African American	Co-M-AA	16	23	876.8	154	13	0.175639	-0.016009	-0.683375	-0.724677	e3/e3	0	0	6	0	1	1
ecsf_b16.130N	b38.130N	b38	EmoryDiversity	50409	64.8	Female	Control	Caucasian or White	Co-F-NHW	18	23	823.1	166.1	14.15	0.201798	-0.1344	-0.607219	-0.657883	e3/e4	1	1	2	0	1	1
fnih_b01.128C	b01.128C	b01	FNIH	44788	67	Male	AD	Caucasian or White	AD-M-NHW	NA	24	479.59	127.09	48.06	0.264997	0.287025	0.872523	0.0186567	e3/e4	1	1	4	0	1	1
fnih_b02.129C	b02.129C	b02	FNIH	47361	82	Male	Control	Caucasian or White	Co-M-NHW	NA	24	464.33	16.98	17.52	0.0365688	0.205033	-1.40173	-1.1887	e3/e3	0	0	4	0	1	1
fnih_b05.131N	b05.131N	b05	FNIH	52747	56	Female	Control	Caucasian or White	Co-F-NHW	NA	24	776.51	66.44	47.39	0.0855623	1.88237	-0.380164	-0.00783073	e3/e3	0	0	5	0	1	1
fnih_b08.130C	b08.130C	b08	FNIH	51175	66	Female	Control	Caucasian or White	Co-F-NHW	NA	24	739.32	72.82	45.45	0.0984959	1.68254	-0.248389	-0.0845257	e3/e3	0	0	1	1	1	1
fnih_b08.131C	b08.131C	b08	FNIH	55244	65	Female	Control	Black or African American	Co-F-AA	NA	24	590.86	41.33	16.2	0.0699489	0.884875	-0.898794	-1.24088	e3/e4	1	1	3	1	1	0
fnih_b10.130C	b10.130C	b10	FNIH	51543	73	Male	Control	Caucasian or White	Co-M-NHW	NA	24	593.72	44.27	20.2	0.0745638	0.900241	-0.83807	-1.08275	e3/e3	0	0	4	0	1	1
fnih_b12.127N	b12.127N	b12	FNIH	51983	70	Male	AD	Caucasian or White	AD-M-NHW	NA	24	146.79	59.56	45.24	0.40575	-1.5011	-0.522265	-0.0928278	e3/e4	1	1	4	0	1	1
fnih_b14.129N	b14.129N	b14	FNIH	45101	75	Male	AD	Caucasian or White	AD-M-NHW	NA	24	560.28	136.52	91.47	0.243664	0.720569	1.06729	1.73481	e3/e3	0	0	6	1	1	1
fnih_b14.132N	b14.132N	b14	FNIH	46305	55	Female	AD	Caucasian or White	AD-F-NHW	NA	24	269.82	77.38	71.27	0.286784	-0.840062	-0.154205	0.93623	e4/e4	2	2	5	0	1	1
fnih_b19.132N	b19.132N	b19	FNIH	47996	54	Female	Control	Caucasian or White	Co-F-NHW	NA	24	608.53	56.81	36.54	0.0933561	0.979815	-0.579065	-0.436769	e3/e3	0	0	2	0	1	1
fnih_b21.129C	b21.129C	b21	FNIH	56845	73	Female	Control	Caucasian or White	Co-F-NHW	NA	24	387.14	54.68	35.33	0.141241	-0.209706	-0.623059	-0.484605	e3/e4	1	1	1	0	1	1
ecsf_b02.130N	b24.130N	b24	EmoryDiversity	51551	66.4	Female	Control	Caucasian or White	Co-F-NHW	13	24	1423	147.8	13.02	0.103865	1.18818	-0.722397	-0.723516	e2/e3	-1	0	1	0	1	1
ecsf_b03.127N	b25.127N	b25	EmoryDiversity	55244	64.6	Female	Control	Black or African American	Co-F-AA	14	24	1158	161.4	14.97	0.139378	0.603945	-0.636801	-0.610255	e3/e4	1	1	2	1	0	0
ecsf_b03.132N	b25.132N	b25	EmoryDiversity	69030	69.7	Male	Control	Black or African American	Co-M-AA	15	24	1700	285.2	21.76	0.167765	1.79888	0.142381	-0.215876	e3/e3	0	0	4	0	1	1
ecsf_b06.129C	b28.129C	b28	EmoryDiversity	51135	61.9	Female	Control	Caucasian or White	Co-F-NHW	16	24	594.6	104.6	8.34	0.175917	-0.638167	-0.994293	-0.995341	e3/e4	1	1	3	0	1	1
ecsf_b07.132C	b29.132C	b29	EmoryDiversity	48615	69.4	Female	AD	Caucasian or White	AD-F-NHW	14	24	516.1	443.2	43.95	0.858748	-0.811234	1.13681	1.07297	e3/e4	1	1	5	1	0	0
ecsf_b08.130C	b30.130C	b30	EmoryDiversity	66827	72.5	Male	Control	Caucasian or White	Co-M-NHW	16	24	1125	147.8	12.48	0.131378	0.53119	-0.722397	-0.75488	e2/e4	0	1	3	0	1	1
ecsf_b10.128C	b32.128C	b32	EmoryDiversity	73621	82.6	Male	AD	Caucasian or White	AD-M-NHW	18	24	623.7	466.1	48.17	0.747314	-0.574011	1.28094	1.31808	e3/e3	0	0	5	0	1	1
ecsf_b12.128C	b34.128C	b34	EmoryDiversity	51175	65.5	Female	Control	Caucasian or White	Co-F-NHW	20	24	1442	233.3	21.18	0.161789	1.23007	-0.184271	-0.249564	e3/e3	0	0	1	1	0	0
ecsf_b13.129C	b35.129C	b35	EmoryDiversity	86092	51.5	Male	Control	Caucasian or White	Co-M-NHW	16	24	1176	131.1	11.57	0.11148	0.643629	-0.827505	-0.807735	e3/e4	1	1	1	0	1	1
ecsf_b14.129N	b36.129N	b36	EmoryDiversity	48358	66.1	Female	Control	Caucasian or White	Co-F-NHW	16	24	1700	197.4	17.56	0.116118	1.79888	-0.410221	-0.459822	e3/e3	0	0	1	0	1	1
ecsf_b15.129C	b37.129C	b37	EmoryDiversity	42947	82	Female	Control	Caucasian or White	Co-F-NHW	18	24	1700	341.5	25.9	0.200882	1.79888	0.496726	0.0245843	e3/e3	0	0	5	1	0	0
ecsf_b16.128N	b38.128N	b38	EmoryDiversity	45707	72.7	Female	Control	Black or African American	Co-F-AA	18	24	1700	254.8	23.86	0.149882	1.79888	-0.0489526	-0.0939035	e2/e3	-1	0	1	0	1	1
fnih_b01.129C	b01.129C	b01	FNIH	56215	71	Female	Control	Caucasian or White	Co-F-NHW	NA	25	266.52	57.09	40.62	0.214205	-0.857793	-0.573282	-0.275473	e3/e4	1	1	5	0	1	1
fnih_b02.131N	b02.131N	b02	FNIH	53561	77	Female	Control	Black or African American	Co-F-AA	NA	25	398.78	31.39	17.43	0.0787151	-0.147164	-1.1041	-1.19225	e2/e3	-1	0	2	0	1	1
fnih_b02.132C	b02.132C	b02	FNIH	51122	61	Female	Control	Caucasian or White	Co-F-NHW	NA	25	651.15	62.85	55.78	0.0965215	1.20881	-0.454313	0.323855	e3/e4	1	1	1	0	1	1
fnih_b03.128C	b03.128C	b03	FNIH	56007	65	Male	Control	Caucasian or White	Co-M-NHW	NA	25	708.53	63.67	22.45	0.0898621	1.51711	-0.437376	-0.993796	e3/e4	1	1	1	1	1	1
fnih_b05.133N	b05.133N	b05	FNIH	35041	52	Male	Control	Caucasian or White	Co-M-NHW	NA	25	356.33	30.26	14.6	0.0849213	-0.375247	-1.12744	-1.30413	e3/e3	0	0	1	0	1	1
fnih_b06.127N	b06.127N	b06	FNIH	48937	65	Female	Control	Black or African American	Co-F-AA	NA	25	679.91	58.58	25.29	0.0861585	1.36334	-0.542507	-0.881521	e3/e3	0	0	1	1	1	0
fnih_b07.128N	b07.128N	b07	FNIH	45064	73	Male	AD	Caucasian or White	AD-M-NHW	NA	25	239.27	73.77	61.35	0.308313	-1.00421	-0.228767	0.544057	e4/e4	2	2	6	0	1	1
fnih_b10.128C	b10.128C	b10	FNIH	46001	58	Male	AD	Caucasian or White	AD-M-NHW	NA	25	261.39	63.75	52.39	0.243888	-0.885356	-0.435724	0.189837	e3/e4	1	1	2	0	1	1
fnih_b10.132C	b10.132C	b10	FNIH	56326	71	Female	Control	Caucasian or White	Co-F-NHW	NA	25	636.39	87.01	57.09	0.136724	1.12951	0.0446965	0.375644	e3/e3	0	0	4	1	1	0
fnih_b11.131N	b11.131N	b11	FNIH	51430	51	Male	Control	Caucasian or White	Co-M-NHW	NA	25	917.3	85.93	74.79	0.0936771	2.63883	0.0223898	1.07539	e2/e3	-1	0	1	0	1	1
fnih_b12.131N	b12.131N	b12	FNIH	50395	53	Female	Control	Caucasian or White	Co-F-NHW	NA	25	630.94	65.76	56.21	0.104225	1.10022	-0.394208	0.340855	e3/e4	1	1	1	0	1	1
fnih_b12.133N	b12.133N	b12	FNIH	55760	75	Female	Control	Caucasian or White	Co-F-NHW	NA	25	313.96	69.87	39.33	0.222544	-0.602899	-0.309319	-0.326471	e3/e4	1	1	4	0	1	1
fnih_b14.128N	b14.128N	b14	FNIH	49537	51	Female	Control	Black or African American	Co-F-AA	NA	25	367.71	32.2	15.1	0.087569	-0.314102	-1.08737	-1.28437	e2/e4	0	1	2	1	1	1
fnih_b17.132C	b17.132C	b17	FNIH	50419	79	Male	Control	Caucasian or White	Co-M-NHW	NA	25	650.64	79.92	19.48	0.122833	1.20607	-0.101743	-1.11121	e2/e3	-1	0	5	0	1	1
fnih_b19.128C	b19.128C	b19	FNIH	48355	72	Female	Control	Caucasian or White	Co-F-NHW	NA	25	671.7	47.4	29.93	0.0705672	1.31923	-0.773422	-0.698086	e2/e3	-1	0	3	0	1	1
fnih_b19.133C	b19.133C	b19	FNIH	45113	78	Male	AD	Caucasian or White	AD-M-NHW	NA	25	289.74	121.68	57.88	0.419963	-0.733032	0.760783	0.406876	e3/e4	1	1	5	0	1	1
fnih_b22.131C	b22.131C	b22	FNIH	46931	72	Female	Control	Black or African American	Co-F-AA	NA	25	583.56	43.57	32.31	0.0746624	0.845652	-0.852529	-0.603996	e3/e3	0	0	2	1	1	1
ecsf_b01.128N	b23.128N	b23	EmoryDiversity	46085	51.3	Male	Control	Black or African American	Co-M-AA	16	25	768.5	83.66	8	0.108861	-0.254775	-1.12609	-1.01509	e2/e4	0	1	2	0	1	1
ecsf_b03.133N	b25.133N	b25	EmoryDiversity	46931	71.6	Female	Control	Black or African American	Co-F-AA	16	25	1239	157.3	14.01	0.126957	0.782523	-0.662605	-0.666014	e3/e3	0	0	2	1	0	0
ecsf_b04.132C	b26.132C	b26	EmoryDiversity	51559	64.5	Female	Control	Caucasian or White	Co-F-NHW	18	25	1176	122.4	11.5	0.104082	0.643629	-0.882262	-0.811801	e3/e3	0	0	2	0	1	1
ecsf_b05.130N	b27.130N	b27	EmoryDiversity	59128	60.1	Female	AD	Caucasian or White	AD-F-NHW	16	25	772.2	574.5	54.28	0.743978	-0.246618	1.9632	1.67296	e3/e3	0	0	5	0	1	1
ecsf_b08.127C	b30.127C	b30	EmoryDiversity	76950	69.4	Male	Control	Caucasian or White	Co-M-NHW	16	25	954.9	142.6	14.71	0.149335	0.156176	-0.755125	-0.625356	e2/e3	-1	0	5	0	1	1
ecsf_b09.128C	b31.128C	b31	EmoryDiversity	63982	75.2	Male	Control	Caucasian or White	Co-M-NHW	15	25	1566	234.8	19.28	0.149936	1.50345	-0.17483	-0.35992	e3/e3	0	0	4	0	1	1
ecsf_b10.127N	b32.127N	b32	EmoryDiversity	56326	70.9	Female	Control	Caucasian or White	Co-F-NHW	16	25	1700	307.8	30.74	0.181059	1.79888	0.284623	0.305703	e3/e3	0	0	1	1	0	0
ecsf_b10.130N	b32.130N	b32	EmoryDiversity	47147	60.2	Female	Control	Caucasian or White	Co-F-NHW	16	25	1185	188.1	15.74	0.158734	0.663471	-0.468754	-0.565532	e3/e4	1	1	1	0	1	1
ecsf_b10.131N	b32.131N	b32	EmoryDiversity	63141	51.1	Male	Control	Caucasian or White	Co-M-NHW	16	25	1004	111	9.17	0.110558	0.264425	-0.954012	-0.947132	e2/e3	-1	0	3	0	1	1
ecsf_b11.127N	b33.127N	b33	EmoryDiversity	56007	64.8	Male	Control	Caucasian or White	Co-M-NHW	16	25	1700	208.8	19.3	0.122824	1.79888	-0.338471	-0.358759	e3/e4	1	1	1	1	0	0
ecsf_b11.128C	b33.128C	b33	EmoryDiversity	58815	61.6	Male	Control	Black or African American	Co-M-AA	14	25	943.3	145.6	13.16	0.154352	0.130602	-0.736244	-0.715384	e3/e3	0	0	1	0	1	1
ecsf_b12.129C	b34.129C	b34	EmoryDiversity	48937	65.5	Female	Control	Black or African American	Co-F-AA	18	25	1700	225.2	19.33	0.132471	1.79888	-0.235251	-0.357016	e3/e3	0	0	4	1	0	0
ecsf_b14.132N	b36.132N	b36	EmoryDiversity	52538	58.7	Female	Control	Caucasian or White	Co-F-NHW	18	25	1700	194.6	17.49	0.114471	1.79888	-0.427844	-0.463888	e2/e4	0	1	1	0	1	1
ecsf_b15.128N	b37.128N	b37	EmoryDiversity	49537	51	Female	Control	Black or African American	Co-F-AA	18	25	862.4	105.4	9.97	0.122217	-0.0477562	-0.989257	-0.900667	e2/e4	0	1	2	1	0	0
fnih_b01.130C	b01.130C	b01	FNIH	50621	73	Male	Control	Caucasian or White	Co-M-NHW	NA	26	626.46	49.21	39.15	0.0785525	1.07615	-0.736038	-0.333587	e2/e3	-1	0	3	0	1	1
fnih_b05.132C	b05.132C	b05	FNIH	51041	73	Female	Control	Caucasian or White	Co-F-NHW	NA	26	391.36	44.98	16.69	0.114933	-0.187032	-0.823406	-1.22151	e3/e3	0	0	4	0	1	1
fnih_b09.127C	b09.127C	b09	FNIH	49941	70	Male	Control	Caucasian or White	Co-M-NHW	NA	26	431.54	34.52	30.44	0.0799926	0.028854	-1.03945	-0.677924	e3/e3	0	0	3	1	1	1
fnih_b10.128N	b10.128N	b10	FNIH	48760	58	Female	Control	Caucasian or White	Co-F-NHW	NA	26	417.54	39.19	26.67	0.0938593	-0.0463675	-0.942995	-0.826965	e3/e3	0	0	1	0	1	1
fnih_b11.129C	b11.129C	b11	FNIH	45861	66	Female	Control	Black or African American	Co-F-AA	NA	26	445.04	26.67	27.68	0.0599272	0.101389	-1.20159	-0.787036	e2/e3	-1	0	1	1	1	1
fnih_b11.133N	b11.133N	b11	FNIH	49647	61	Female	Control	Caucasian or White	Co-F-NHW	NA	26	630.18	71.98	53.7	0.114221	1.09614	-0.265738	0.241626	e2/e4	0	1	1	0	1	1
fnih_b11.133C	b11.133C	b11	FNIH	48769	75	Female	Control	Caucasian or White	Co-F-NHW	NA	26	637.25	72.88	22.03	0.114366	1.13413	-0.24715	-1.0104	e3/e3	0	0	1	1	1	1
fnih_b13.127N	b13.127N	b13	FNIH	51435	59	Male	Control	Caucasian or White	Co-M-NHW	NA	26	845.12	64.26	50.09	0.0760365	2.251	-0.42519	0.0989097	e2/e3	-1	0	2	0	1	1
fnih_b13.129N	b13.129N	b13	FNIH	57229	71	Female	Control	Caucasian or White	Co-F-NHW	NA	26	603.41	51.41	15.24	0.0851991	0.952305	-0.690598	-1.27883	e3/e3	0	0	2	0	1	1
fnih_b14.127C	b14.127C	b14	FNIH	49417	72	Female	Control	Caucasian or White	Co-F-NHW	NA	26	581.66	50.2	35.05	0.0863047	0.835443	-0.71559	-0.495674	e3/e3	0	0	1	1	1	1
fnih_b14.129C	b14.129C	b14	FNIH	50988	71	Female	Control	Caucasian or White	Co-F-NHW	NA	26	417.1	48.27	36.35	0.115728	-0.0487316	-0.755453	-0.444281	e3/e3	0	0	5	0	1	1
fnih_b14.131N	b14.131N	b14	FNIH	50548	65	Male	Control	Caucasian or White	Co-M-NHW	NA	26	834.99	61.99	51.38	0.0742404	2.19658	-0.472075	0.149908	e3/e4	1	1	2	0	1	1
fnih_b15.127C	b15.127C	b15	FNIH	52626	67	Female	Control	Caucasian or White	Co-F-NHW	NA	26	927.01	64.54	60.73	0.0696217	2.691	-0.419407	0.519546	e3/e3	0	0	1	1	1	1
fnih_b15.130C	b15.130C	b15	FNIH	48144	72	Female	Control	Caucasian or White	Co-F-NHW	NA	26	231.2	44.43	38.04	0.192171	-1.04757	-0.834766	-0.377469	NA	NA	NA	4	0	1	1
fnih_b15.132C	b15.132C	b15	FNIH	56315	61	Female	Control	Caucasian or White	Co-F-NHW	NA	26	583.22	31.7	17.42	0.0543534	0.843825	-1.0977	-1.19265	e3/e3	0	0	3	0	1	1
fnih_b16.132C	b16.132C	b16	FNIH	51123	50	Female	Control	Caucasian or White	Co-F-NHW	NA	26	728.33	60.99	49.34	0.0837395	1.6235	-0.49273	0.0692596	e3/e3	0	0	1	1	1	1
fnih_b17.131C	b17.131C	b17	FNIH	55870	70	Female	Control	Caucasian or White	Co-F-NHW	NA	26	401.83	61.15	43.72	0.152179	-0.130777	-0.489425	-0.152919	e3/e3	0	0	4	0	1	1
fnih_b18.127N	b18.127N	b18	FNIH	56712	71	Male	Control	Caucasian or White	Co-M-NHW	NA	26	780.77	62.19	19.74	0.0796521	1.90525	-0.467945	-1.10093	e2/e3	-1	0	2	0	1	1
fnih_b18.128N	b18.128N	b18	FNIH	48402	68	Male	Control	Caucasian or White	Co-M-NHW	NA	26	560.55	23.16	25.74	0.0413166	0.72202	-1.27408	-0.863731	e3/e3	0	0	3	0	1	1
fnih_b19.132C	b19.132C	b19	FNIH	56580	57	Male	Control	Caucasian or White	Co-M-NHW	NA	26	444.37	18.91	14.43	0.0425546	0.0977891	-1.36186	-1.31086	e3/e3	0	0	3	1	1	1
fnih_b21.129N	b21.129N	b21	FNIH	54910	61	Female	Control	Black or African American	Co-F-AA	NA	26	430.96	91.75	34.69	0.212897	0.0257376	0.142598	-0.509906	e3/e4	1	1	4	0	1	1
fnih_b22.128C	b22.128C	b22	FNIH	44067	61	Female	Control	Black or African American	Co-F-AA	NA	26	456.99	36.98	26.49	0.0809208	0.165596	-0.988641	-0.834081	e2/e3	-1	0	2	1	1	1
ecsf_b01.127C	b23.127C	b23	EmoryDiversity	41324	66.8	Female	AD	Black or African American	AD-F-AA	13	26	666.9	358.2	33.78	0.537112	-0.478769	0.601834	0.482273	e4/e4	2	2	4	0	1	1
ecsf_b01.130N	b23.130N	b23	EmoryDiversity	44067	61.1	Female	Control	Black or African American	Co-F-AA	18	26	983.5	128.3	10.76	0.130452	0.219229	-0.845128	-0.854782	e2/e3	-1	0	2	1	0	0
ecsf_b01.130C	b23.130C	b23	EmoryDiversity	51370	70.4	Female	Control	Caucasian or White	Co-F-NHW	16	26	1353	136.8	13.55	0.101109	1.03386	-0.79163	-0.692732	e2/e3	-1	0	1	0	1	1
ecsf_b02.128N	b24.128N	b24	EmoryDiversity	49417	71.6	Female	Control	Caucasian or White	Co-F-NHW	16	26	1411	177.8	15.41	0.12601	1.16173	-0.533581	-0.584699	e3/e3	0	0	1	1	0	0
ecsf_b03.127C	b25.127C	b25	EmoryDiversity	76023	51.9	Male	Control	Caucasian or White	Co-M-NHW	18	26	869.6	107.5	9.97	0.12362	-0.0318826	-0.97604	-0.900667	e2/e3	-1	0	3	0	1	1
ecsf_b04.127N	b26.127N	b26	EmoryDiversity	45861	66.4	Female	Control	Black or African American	Co-F-AA	16	26	898.3	125.8	11.27	0.140042	0.0313915	-0.860862	-0.82516	e2/e3	-1	0	1	1	0	0
ecsf_b04.129N	b26.129N	b26	EmoryDiversity	53618	70.5	Female	Control	Black or African American	Co-F-AA	18	26	1004	124	11.5	0.123506	0.264425	-0.872191	-0.811801	e3/e3	0	0	1	0	1	1
ecsf_b06.129N	b28.129N	b28	EmoryDiversity	53741	53.6	Female	Control	Caucasian or White	Co-F-NHW	18	26	1532	213.8	18.31	0.139556	1.42849	-0.307001	-0.41626	e3/e3	0	0	1	0	1	1
ecsf_b06.132N	b28.132N	b28	EmoryDiversity	50313	66.1	Female	Control	Black or African American	Co-F-AA	16	26	1277	206.7	18.93	0.161864	0.866301	-0.351688	-0.380249	e3/e3	0	0	4	0	1	1
ecsf_b06.132C	b28.132C	b28	EmoryDiversity	49941	69.7	Male	Control	Caucasian or White	Co-M-NHW	16	26	1165	156	13.65	0.133906	0.619377	-0.670787	-0.686924	e3/e3	0	0	3	1	0	0
ecsf_b07.128N	b29.128N	b29	EmoryDiversity	55286	56.6	Female	Control	Black or African American	Co-F-AA	16	26	789.4	94.69	8.38	0.119952	-0.208697	-1.05666	-0.993017	e3/e3	0	0	2	0	1	1
ecsf_b09.131C	b31.131C	b31	EmoryDiversity	52626	66.6	Female	Control	Caucasian or White	Co-F-NHW	18	26	1700	219.5	23.23	0.129118	1.79888	-0.271126	-0.130495	e3/e3	0	0	1	1	0	0
ecsf_b09.132N	b31.132N	b31	EmoryDiversity	44511	77	Female	AD	Black or African American	AD-F-AA	20	26	739	213.9	21.26	0.289445	-0.319813	-0.306372	-0.244917	e3/e3	0	0	1	0	1	1
ecsf_b09.132C	b31.132C	b31	EmoryDiversity	51123	50	Female	Control	Caucasian or White	Co-F-NHW	14	26	1410	154	14.36	0.10922	1.15952	-0.683375	-0.645685	e3/e3	0	0	1	1	0	0
ecsf_b11.130C	b33.130C	b33	EmoryDiversity	57450	69.4	Male	Control	Black or African American	Co-M-AA	14	26	1034	146.2	12.62	0.141393	0.330565	-0.732467	-0.746748	e2/e3	-1	0	4	0	1	1
ecsf_b12.127N	b34.127N	b34	EmoryDiversity	56580	57.3	Male	Control	Caucasian or White	Co-M-NHW	16	26	835	100.9	9.51	0.120838	-0.108164	-1.01758	-0.927384	e3/e3	0	0	3	1	0	0
ecsf_b13.131N	b35.131N	b35	EmoryDiversity	51760	57.1	Male	Control	Black or African American	Co-M-AA	13	26	856.5	128.3	11.73	0.149796	-0.0607638	-0.845128	-0.798442	e3/e3	0	0	3	0	1	1
ecsf_b15.132C	b37.132C	b37	EmoryDiversity	74682	64.5	Male	Control	Black or African American	Co-M-AA	18	26	1180	143.7	12.27	0.12178	0.652447	-0.748202	-0.767077	e3/e3	0	0	1	0	1	1
ecsf_b15.133N	b37.133N	b37	EmoryDiversity	48769	75	Female	Control	Caucasian or White	Co-F-NHW	14	26	1700	227.9	19.72	0.134059	1.79888	-0.218258	-0.334364	e3/e3	0	0	1	1	0	0
ecsf_b16.131N	b38.131N	b38	EmoryDiversity	44893	60.7	Female	Control	Black or African American	Co-F-AA	14	26	691.8	121.5	10.25	0.175629	-0.423873	-0.887926	-0.884403	e2/e3	-1	0	2	0	1	1
fnih_b01.133C	b01.133C	b01	FNIH	55744	71	Female	Control	Caucasian or White	Co-F-NHW	NA	27	699.65	56.34	35.06	0.080526	1.4694	-0.588772	-0.495279	e3/e3	0	0	5	0	1	1
fnih_b02.130N	b02.130N	b02	FNIH	50334	69	Female	Control	Caucasian or White	Co-F-NHW	NA	27	624.28	44.79	24.95	0.0717467	1.06444	-0.82733	-0.894963	e3/e3	0	0	5	0	1	1
fnih_b02.133C	b02.133C	b02	FNIH	49903	65	Male	Control	Caucasian or White	Co-M-NHW	NA	27	538.84	51.14	28.63	0.0949076	0.605373	-0.696175	-0.749479	e3/e3	0	0	3	1	1	1
fnih_b03.127N	b03.127N	b03	FNIH	44811	54	Female	Control	Caucasian or White	Co-F-NHW	NA	27	613.9	49.25	22.51	0.0802248	1.00867	-0.735212	-0.991424	e3/e3	0	0	1	0	1	1
fnih_b03.130C	b03.130C	b03	FNIH	46350	71	Female	Control	Caucasian or White	Co-F-NHW	NA	27	359.65	49.5	21.93	0.137634	-0.357408	-0.730048	-1.01435	e3/e4	1	1	2	0	1	1
fnih_b03.131C	b03.131C	b03	FNIH	51129	72	Male	Control	Caucasian or White	Co-M-NHW	NA	27	497.45	29.38	20.26	0.0590612	0.382986	-1.14561	-1.08037	e3/e3	0	0	5	0	1	1
fnih_b04.128N	b04.128N	b04	FNIH	56886	74	Female	Control	Caucasian or White	Co-F-NHW	NA	27	672.71	60.83	28.27	0.0904253	1.32465	-0.496034	-0.763711	e2/e3	-1	0	4	0	1	1
fnih_b04.129N	b04.129N	b04	FNIH	55757	56	Female	Control	Caucasian or White	Co-F-NHW	NA	27	334.42	15.4	13.84	0.0460499	-0.492968	-1.43436	-1.33418	e3/e3	0	0	3	0	1	1
fnih_b04.132N	b04.132N	b04	FNIH	53320	67	Male	Control	Caucasian or White	Co-M-NHW	NA	27	669.19	44.67	40.78	0.0667523	1.30574	-0.829809	-0.269147	e2/e4	0	1	3	0	1	1
fnih_b06.130N	b06.130N	b06	FNIH	45036	69	Female	Control	Caucasian or White	Co-F-NHW	NA	27	514.54	45.16	15.01	0.0877677	0.47481	-0.819688	-1.28793	e3/e3	0	0	2	0	1	1
fnih_b07.128C	b07.128C	b07	FNIH	48349	70	Male	Control	Caucasian or White	Co-M-NHW	NA	27	497.58	51.67	15.93	0.103843	0.383685	-0.685228	-1.25155	e3/e3	0	0	4	0	1	1
fnih_b07.130N	b07.130N	b07	FNIH	51069	67	Male	Control	Caucasian or White	Co-M-NHW	NA	27	543.08	61.19	44.44	0.112672	0.628154	-0.488599	-0.124455	e3/e3	0	0	1	0	1	1
fnih_b08.127N	b08.127N	b08	FNIH	49324	60	Female	Control	Caucasian or White	Co-F-NHW	NA	27	610.24	48.79	25.51	0.0799521	0.989003	-0.744713	-0.872824	e2/e3	-1	0	1	1	1	1
fnih_b09.133C	b09.133C	b09	FNIH	51655	75	Female	Control	Caucasian or White	Co-F-NHW	NA	27	502.11	62.04	27.95	0.123559	0.408024	-0.471043	-0.776362	e3/e4	1	1	1	0	1	1
fnih_b10.127N	b10.127N	b10	FNIH	49740	69	Male	Control	Caucasian or White	Co-M-NHW	NA	27	466.87	22.1	16.53	0.0473365	0.218681	-1.29598	-1.22783	e2/e3	-1	0	3	0	1	1
fnih_b10.132N	b10.132N	b10	FNIH	48084	72	Female	Control	Caucasian or White	Co-F-NHW	NA	27	589.64	69.46	28.04	0.117801	0.87832	-0.317787	-0.772804	e2/e3	-1	0	2	0	1	1
fnih_b12.132C	b12.132C	b12	FNIH	50592	61	Male	Control	Caucasian or White	Co-M-NHW	NA	27	537.95	50.85	34.19	0.0945255	0.600591	-0.702165	-0.529673	e2/e3	-1	0	6	0	1	1
fnih_b13.128C	b13.128C	b13	FNIH	49832	66	Female	Control	Caucasian or White	Co-F-NHW	NA	27	706.4	56	17.35	0.0792752	1.50567	-0.595795	-1.19542	e3/e3	0	0	1	0	1	1
fnih_b14.127N	b14.127N	b14	FNIH	43881	80	Male	Control	Caucasian or White	Co-M-NHW	NA	27	553.53	44.17	13.12	0.0797969	0.684302	-0.840136	-1.36264	e3/e4	1	1	3	0	1	1
fnih_b14.133C	b14.133C	b14	FNIH	51769	71	Male	Control	Caucasian or White	Co-M-NHW	NA	27	328.84	7.82	11.48	0.0237806	-0.522949	-1.59092	-1.42748	e3/e3	0	0	3	0	1	1
fnih_b15.132N	b15.132N	b15	FNIH	57646	57	Female	Control	Caucasian or White	Co-F-NHW	NA	27	485.38	73.89	37.43	0.152231	0.318134	-0.226289	-0.401584	e3/e3	0	0	1	0	1	1
fnih_b16.133C	b16.133C	b16	FNIH	47402	71	Female	Control	Caucasian or White	Co-F-NHW	NA	27	549.98	67.87	20.78	0.123404	0.665228	-0.350628	-1.05982	e3/e3	0	0	6	0	1	1
fnih_b17.129N	b17.129N	b17	FNIH	52524	62	Female	Control	Caucasian or White	Co-F-NHW	NA	27	415.55	40.78	22.39	0.098135	-0.0570597	-0.910154	-0.996168	e3/e3	0	0	3	1	1	1
fnih_b18.128C	b18.128C	b18	FNIH	51023	66	Female	Control	Black or African American	Co-F-AA	NA	27	521.27	78.49	29.54	0.150575	0.51097	-0.131279	-0.713504	e3/e3	0	0	1	1	1	0
fnih_b18.131N	b18.131N	b18	FNIH	43738	70	Female	Control	Black or African American	Co-F-AA	NA	27	524.14	25.94	21.77	0.0494906	0.52639	-1.21666	-1.02068	e3/e4	1	1	3	1	1	1
fnih_b19.129N	b19.129N	b19	FNIH	52488	59	Female	Control	Caucasian or White	Co-F-NHW	NA	27	419.31	32.56	30.95	0.0776514	-0.0368574	-1.07993	-0.657762	e3/e3	0	0	1	0	1	1
fnih_b19.130C	b19.130C	b19	FNIH	51640	70	Female	Control	Caucasian or White	Co-F-NHW	NA	27	675.87	57.01	44.7	0.0843505	1.34163	-0.574934	-0.114176	e3/e3	0	0	3	0	1	1
fnih_b20.130C	b20.130C	b20	FNIH	51118	58	Female	Control	Caucasian or White	Co-F-NHW	NA	27	862.23	76.7	61.41	0.0889554	2.34294	-0.16825	0.546429	e3/e3	0	0	5	0	1	1
fnih_b21.131N	b21.131N	b21	FNIH	50417	58	Male	Control	Caucasian or White	Co-M-NHW	NA	27	670.09	52.28	43.57	0.0780194	1.31057	-0.672629	-0.158849	e3/e3	0	0	2	0	1	1
fnih_b22.131N	b22.131N	b22	FNIH	53035	66	Female	Control	Caucasian or White	Co-F-NHW	NA	27	530.02	33.67	32.55	0.0635259	0.557983	-1.05701	-0.594508	e3/e3	0	0	1	0	1	1
fnih_b22.133N	b22.133N	b22	FNIH	57250	58	Female	Control	Caucasian or White	Co-F-NHW	NA	27	635.76	64.01	27.34	0.100683	1.12612	-0.430354	-0.800478	e2/e3	-1	0	1	0	1	1
ecsf_b01.127N	b23.127N	b23	EmoryDiversity	63456	69.5	Male	Control	Black or African American	Co-M-AA	18	27	835.3	129.7	12.11	0.155274	-0.107503	-0.836316	-0.77637	e2/e3	-1	0	3	0	1	1
ecsf_b02.129N	b24.129N	b24	EmoryDiversity	57339	63.9	Female	Control	Black or African American	Co-F-AA	20	27	816.1	125	10.81	0.153168	-0.149833	-0.865898	-0.851877	e3/e3	0	0	1	0	1	1
ecsf_b02.130C	b24.130C	b24	EmoryDiversity	52524	62.1	Female	Control	Caucasian or White	Co-F-NHW	20	27	1171	139.8	11.55	0.119385	0.632605	-0.772748	-0.808897	e3/e3	0	0	3	1	0	0
ecsf_b03.130N	b25.130N	b25	EmoryDiversity	52131	75.7	Female	Control	Caucasian or White	Co-F-NHW	13	27	1242	170.1	14.81	0.136957	0.789137	-0.582044	-0.619548	e2/e3	-1	0	1	0	1	1
ecsf_b05.128C	b27.128C	b27	EmoryDiversity	49324	60.2	Female	Control	Caucasian or White	Co-F-NHW	20	27	1431	164.1	15	0.114675	1.20582	-0.619807	-0.608513	e2/e3	-1	0	1	1	0	0
ecsf_b05.131N	b27.131N	b27	EmoryDiversity	56968	78.3	Male	Control	Caucasian or White	Co-M-NHW	18	27	1700	279	24.04	0.164118	1.79888	0.103359	-0.0834487	e3/e3	0	0	5	0	1	1
ecsf_b09.130N	b31.130N	b31	EmoryDiversity	48786	72.4	Female	Control	Black or African American	Co-F-AA	18	27	1700	231.6	19.17	0.136235	1.79888	-0.194971	-0.366309	e3/e4	1	1	5	0	1	1
ecsf_b09.130C	b31.130C	b31	EmoryDiversity	68545	57.3	Male	Control	Black or African American	Co-M-AA	18	27	1368	167.5	17.34	0.122442	1.06693	-0.598408	-0.4726	e3/e3	0	0	3	0	1	1
ecsf_b10.131C	b32.131C	b32	EmoryDiversity	49903	64.9	Male	Control	Caucasian or White	Co-M-NHW	18	27	1084	180.2	15.51	0.166236	0.440799	-0.518476	-0.578891	e3/e3	0	0	3	1	0	0
ecsf_b11.128N	b33.128N	b33	EmoryDiversity	53731	70.9	Female	Control	Black or African American	Co-F-AA	18	27	1479	136.5	12.51	0.0922921	1.31164	-0.793518	-0.753138	e3/e3	0	0	2	0	1	1
ecsf_b12.128N	b34.128N	b34	EmoryDiversity	52475	69.5	Male	Control	Caucasian or White	Co-M-NHW	16	27	1700	234.6	19.29	0.138	1.79888	-0.176089	-0.35934	e3/e3	0	0	4	0	1	1
ecsf_b14.127N	b36.127N	b36	EmoryDiversity	43738	69.9	Female	Control	Black or African American	Co-F-AA	14	27	1039	147.1	13.06	0.141578	0.341589	-0.726803	-0.721192	e3/e4	1	1	3	1	0	0
fnih_b01.130N	b01.130N	b01	FNIH	48243	70	Female	Control	Caucasian or White	Co-F-NHW	NA	28	408.91	84.38	57.81	0.206353	-0.0927362	-0.00962449	0.404108	e3/e4	1	1	4	0	1	1
fnih_b03.130N	b03.130N	b03	FNIH	54421	67	Female	Control	Caucasian or White	Co-F-NHW	NA	28	588.61	58.03	21.89	0.0985882	0.872785	-0.553867	-1.01594	e2/e3	-1	0	1	0	1	1
fnih_b04.129C	b04.129C	b04	FNIH	50826	61	Female	Control	Caucasian or White	Co-F-NHW	NA	28	372.1	39.88	16.53	0.107175	-0.290515	-0.928743	-1.22783	e3/e4	1	1	2	0	1	1
fnih_b05.129C	b05.129C	b05	FNIH	52386	69	Female	Control	Caucasian or White	Co-F-NHW	NA	28	664.88	69.1	19.51	0.103929	1.28258	-0.325223	-1.11003	e2/e4	0	1	1	0	1	1
fnih_b05.130N	b05.130N	b05	FNIH	50502	55	Female	Control	Black or African American	Co-F-AA	NA	28	617.83	54.76	42.42	0.0886328	1.02978	-0.621406	-0.204312	e3/e3	0	0	1	1	1	1
fnih_b07.127N	b07.127N	b07	FNIH	47245	68	Female	Control	Caucasian or White	Co-F-NHW	NA	28	553.58	36.76	23.77	0.0664041	0.684571	-0.993185	-0.941612	e3/e3	0	0	2	0	1	1
fnih_b07.130C	b07.130C	b07	FNIH	43901	71	Female	Control	Caucasian or White	Co-F-NHW	NA	28	626.5	46.73	21.97	0.074589	1.07637	-0.787261	-1.01277	e3/e3	0	0	4	0	1	1
fnih_b07.131C	b07.131C	b07	FNIH	51074	62	Female	Control	Caucasian or White	Co-F-NHW	NA	28	393.55	27.78	25.06	0.0705882	-0.175265	-1.17866	-0.890614	e2/e3	-1	0	3	0	1	1
fnih_b08.129C	b08.129C	b08	FNIH	44782	70	Male	Control	Caucasian or White	Co-M-NHW	NA	28	335.44	66.58	39.22	0.198486	-0.487488	-0.377272	-0.33082	e3/e4	1	1	5	0	1	1
fnih_b08.132N	b08.132N	b08	FNIH	51712	45	Female	Control	Caucasian or White	Co-F-NHW	NA	28	768.8	56.93	37.75	0.0740505	1.84094	-0.576586	-0.388934	e4/e4	2	2	2	0	1	1
fnih_b11.127C	b11.127C	b11	FNIH	46103	70	Female	Control	Black or African American	Co-F-AA	NA	28	467.8	22.6	19.16	0.0483112	0.223678	-1.28565	-1.12386	e3/e3	0	0	3	1	1	1
fnih_b12.130C	b12.130C	b12	FNIH	52055	67	Female	Control	Black or African American	Co-F-AA	NA	28	454.15	31.58	21.86	0.0695365	0.150337	-1.10017	-1.01712	e2/e3	-1	0	3	1	1	1
fnih_b13.132C	b13.132C	b13	FNIH	49495	60	Female	Control	Caucasian or White	Co-F-NHW	NA	28	528.27	32.92	21.42	0.0623166	0.548581	-1.0725	-1.03452	e3/e3	0	0	1	0	1	1
fnih_b13.133C	b13.133C	b13	FNIH	50160	61	Male	Control	Caucasian or White	Co-M-NHW	NA	28	437.87	39.72	20.04	0.0907119	0.0628648	-0.932048	-1.08907	e3/e3	0	0	3	0	1	1
fnih_b16.128N	b16.128N	b16	FNIH	48617	58	Female	Control	Black or African American	Co-F-AA	NA	28	413.44	42.4	16.74	0.102554	-0.0683967	-0.876694	-1.21953	e3/e3	0	0	6	1	1	1
fnih_b16.129N	b16.129N	b16	FNIH	55452	68	Female	Control	Asian	Co-F-NHW	NA	28	400.51	29.53	14.84	0.073731	-0.137869	-1.14252	-1.29465	e2/e3	-1	0	6	0	1	1
fnih_b17.130N	b17.130N	b17	FNIH	46390	55	Female	Control	Black or African American	Co-F-AA	NA	28	520.72	29.38	16.42	0.0564219	0.508015	-1.14561	-1.23218	e2/e4	0	1	2	1	1	1
fnih_b17.130C	b17.130C	b17	FNIH	48222	63	Male	AD	Black or African American	AD-M-AA	NA	28	214.65	53.84	36.86	0.250827	-1.13649	-0.640408	-0.424119	e4/e4	2	2	3	1	1	1
fnih_b17.133C	b17.133C	b17	FNIH	44467	63	Female	Control	Caucasian or White	Co-F-NHW	NA	28	690.64	31.71	25.75	0.0459139	1.42099	-1.09749	-0.863336	e3/e4	1	1	1	0	1	1
fnih_b18.132C	b18.132C	b18	FNIH	51096	62	Female	Control	Caucasian or White	Co-F-NHW	NA	28	794.58	69.13	60.03	0.0870019	1.97945	-0.324603	0.491873	e3/e4	1	1	1	0	1	1
fnih_b19.131N	b19.131N	b19	FNIH	55510	59	Female	Control	Caucasian or White	Co-F-NHW	NA	28	690.63	75.71	33.88	0.109625	1.42094	-0.188698	-0.541928	e3/e3	0	0	1	0	1	1
fnih_b20.132N	b20.132N	b20	FNIH	56781	66	Male	Control	Caucasian or White	Co-M-NHW	NA	28	657.95	49.88	26.95	0.0758112	1.24535	-0.7222	-0.815896	NA	NA	NA	2	0	1	1
fnih_b20.133N	b20.133N	b20	FNIH	44706	64	Male	Control	Caucasian or White	Co-M-NHW	NA	28	495.68	45.22	24.03	0.0912282	0.373476	-0.818449	-0.931334	e3/e3	0	0	1	0	1	1
fnih_b22.129N	b22.129N	b22	FNIH	50719	59	Male	Control	Caucasian or White	Co-M-NHW	NA	28	891.88	71.88	61.4	0.0805938	2.50224	-0.267804	0.546034	e2/e3	-1	0	4	0	1	1
ecsf_b01.132N	b23.132N	b23	EmoryDiversity	53612	52.7	Female	Control	Black or African American	Co-F-AA	18	28	1240	174.9	16.67	0.141048	0.784728	-0.551833	-0.511515	e3/e4	1	1	1	0	1	1
ecsf_b03.129C	b25.129C	b25	EmoryDiversity	50650	59.4	Female	Control	Caucasian or White	Co-F-NHW	18	28	1541	308.1	27.24	0.199935	1.44833	0.286511	0.102415	e3/e3	0	0	1	0	1	1
ecsf_b04.127C	b26.127C	b26	EmoryDiversity	57907	64.4	Male	Control	Caucasian or White	Co-M-NHW	20	28	1005	133.1	10.98	0.132438	0.26663	-0.814917	-0.842003	e3/e4	1	1	4	0	1	1
ecsf_b04.129C	b26.129C	b26	EmoryDiversity	46390	55.3	Female	Control	Black or African American	Co-F-AA	18	28	1075	150.3	13.18	0.139814	0.420957	-0.706663	-0.714222	e2/e4	0	1	2	1	0	0
ecsf_b04.132N	b26.132N	b26	EmoryDiversity	51499	74.5	Male	Control	Caucasian or White	Co-M-NHW	20	28	832.6	125.4	10.12	0.150613	-0.113455	-0.86338	-0.891954	e2/e3	-1	0	3	0	1	1
ecsf_b05.130C	b27.130C	b27	EmoryDiversity	53729	72.7	Female	Control	Caucasian or White	Co-F-NHW	18	28	986.2	144.7	14.81	0.146725	0.225182	-0.741908	-0.619548	e3/e3	0	0	4	0	1	1
ecsf_b05.133N	b27.133N	b27	EmoryDiversity	66352	77.8	Male	Control	Black or African American	Co-M-AA	20	28	1498	176.6	15.66	0.117891	1.35353	-0.541134	-0.570178	e3/e3	0	0	2	0	1	1
ecsf_b06.127N	b28.127N	b28	EmoryDiversity	76348	52.1	Male	Control	Caucasian or White	Co-M-NHW	14	28	916.9	102	9.78	0.111244	0.0723984	-1.01066	-0.911702	e3/e3	0	0	3	0	1	1
ecsf_b07.127N	b29.127N	b29	EmoryDiversity	41483	77.3	Female	Control	Black or African American	Co-F-AA	18	28	1700	234.1	18.9	0.137706	1.79888	-0.179236	-0.381992	e3/e3	0	0	4	0	1	1
ecsf_b07.132N	b29.132N	b29	EmoryDiversity	52154	74.1	Female	Control	Caucasian or White	Co-F-NHW	18	28	1258	180.4	15.42	0.143402	0.824412	-0.517217	-0.584118	e3/e3	0	0	2	0	1	1
ecsf_b08.133N	b30.133N	b30	EmoryDiversity	50273	69	Female	Control	Caucasian or White	Co-F-NHW	20	28	1700	220.9	19.62	0.129941	1.79888	-0.262315	-0.340172	e3/e4	1	1	4	0	1	1
ecsf_b09.129C	b31.129C	b31	EmoryDiversity	51023	68.4	Female	Control	Black or African American	Co-F-AA	16	28	1239	236.4	21.54	0.190799	0.782523	-0.16476	-0.228654	e3/e3	0	0	6	1	0	0
ecsf_b10.127C	b32.127C	b32	EmoryDiversity	52055	66.8	Female	Control	Black or African American	Co-F-AA	16	28	997	149.1	15.38	0.149549	0.248993	-0.714215	-0.586441	e2/e3	-1	0	3	1	0	0
ecsf_b11.129C	b33.129C	b33	EmoryDiversity	52791	64	Female	Control	Black or African American	Co-F-AA	13	28	501.8	86.27	8	0.171921	-0.842761	-1.10966	-1.01509	e3/e3	0	0	3	0	1	1
ecsf_b12.127C	b34.127C	b34	EmoryDiversity	48617	57.7	Female	Control	Black or African American	Co-F-AA	13	28	1285	153.2	13.09	0.119222	0.883938	-0.68841	-0.71945	e3/e3	0	0	6	1	0	0
ecsf_b12.131N	b34.131N	b34	EmoryDiversity	46103	70.3	Female	Control	Black or African American	Co-F-AA	13	28	1045	141.9	12.36	0.135789	0.354817	-0.759531	-0.76185	e3/e3	0	0	3	1	0	0
ecsf_b13.129N	b35.129N	b35	EmoryDiversity	46233	61.3	Female	Control	Black or African American	Co-F-AA	16	28	1608	340.3	29.25	0.211629	1.59605	0.489174	0.21916	e3/e3	0	0	5	0	1	1
ecsf_b13.130C	b35.130C	b35	EmoryDiversity	50502	55.5	Female	Control	Black or African American	Co-F-AA	13	28	892	105.2	9.58	0.117937	0.017502	-0.990516	-0.923319	e3/e3	0	0	1	1	0	0
ecsf_b14.131N	b36.131N	b36	EmoryDiversity	50259	50.1	Female	Control	Black or African American	Co-F-AA	20	28	447.4	80.22	8	0.179303	-0.962695	-1.14774	-1.01509	e3/e4	1	1	1	0	1	1
ecsf_b16.127C	b38.127C	b38	EmoryDiversity	51224	66.2	Male	Control	Caucasian or White	Co-M-NHW	18	28	1235	142.2	14.92	0.115142	0.773704	-0.757643	-0.613159	e3/e3	0	0	5	0	1	1
fnih_b01.132C	b01.132C	b01	FNIH	53583	64	Female	Control	Caucasian or White	Co-F-NHW	NA	29	656.99	63.03	46.82	0.0959375	1.24019	-0.450595	-0.0303648	e3/e3	0	0	1	0	1	1
fnih_b03.128N	b03.128N	b03	FNIH	50361	51	Female	Control	Caucasian or White	Co-F-NHW	NA	29	624.28	44.79	24.95	0.0717467	1.06444	-0.82733	-0.894963	e3/e3	0	0	2	0	1	1
fnih_b04.127N	b04.127N	b04	FNIH	55289	66	Female	Control	Caucasian or White	Co-F-NHW	NA	29	624.77	49.1	43.64	0.0785889	1.06707	-0.73831	-0.156081	e3/e3	0	0	4	0	1	1
fnih_b09.132N	b09.132N	b09	FNIH	48904	51	Female	Control	Caucasian or White	Co-F-NHW	NA	29	401.14	32.43	25.7	0.0808446	-0.134484	-1.08262	-0.865313	e3/e3	0	0	1	0	1	1
fnih_b10.129N	b10.129N	b10	FNIH	53240	51	Female	Control	Caucasian or White	Co-F-NHW	NA	29	481.89	49.13	33.11	0.101953	0.299383	-0.73769	-0.572369	e3/e3	0	0	1	0	1	1
fnih_b10.129C	b10.129C	b10	FNIH	45317	68	Female	Control	Caucasian or White	Co-F-NHW	NA	29	306.78	50.57	27.53	0.164841	-0.641477	-0.707948	-0.792966	e4/e4	2	2	2	0	1	1
fnih_b11.128C	b11.128C	b11	FNIH	56410	70	Female	Control	Caucasian or White	Co-F-NHW	NA	29	367.12	52.71	41.46	0.143577	-0.317272	-0.663748	-0.242264	e3/e4	1	1	2	0	1	1
fnih_b12.129N	b12.129N	b12	FNIH	44938	80	Male	AD	Caucasian or White	AD-M-NHW	NA	29	336.81	147.71	74.37	0.438556	-0.480127	1.29842	1.05878	e3/e4	1	1	5	0	1	1
fnih_b14.132C	b14.132C	b14	FNIH	47259	62	Female	Control	Caucasian or White	Co-F-NHW	NA	29	423.08	30.02	19.4	0.0709558	-0.0166013	-1.13239	-1.11437	e2/e3	-1	0	2	0	1	1
fnih_b15.131C	b15.131C	b15	FNIH	50779	56	Female	Control	Caucasian or White	Co-F-NHW	NA	29	763.23	60.45	50.83	0.0792029	1.81101	-0.503883	0.128165	e3/e4	1	1	2	0	1	1
fnih_b16.127C	b16.127C	b16	FNIH	38429	81	Male	Control	Caucasian or White	Co-M-NHW	NA	29	608.82	76.2	40.07	0.12516	0.981373	-0.178577	-0.297216	e3/e3	0	0	5	0	1	1
fnih_b16.132N	b16.132N	b16	FNIH	52546	71	Female	Control	Caucasian or White	Co-F-NHW	NA	29	404.95	75.21	38.19	0.185727	-0.114013	-0.199025	-0.371539	e3/e4	1	1	4	0	1	1
fnih_b17.128C	b17.128C	b17	FNIH	52677	56	Female	Control	Caucasian or White	Co-F-NHW	NA	29	392.26	59.87	27.01	0.152628	-0.182196	-0.515863	-0.813524	e3/e4	1	1	6	0	1	1
fnih_b18.130N	b18.130N	b18	FNIH	50055	57	Female	Control	Caucasian or White	Co-F-NHW	NA	29	1010.59	74.47	62.04	0.0736896	3.14007	-0.214309	0.571335	e3/e3	0	0	1	0	1	1
fnih_b18.133C	b18.133C	b18	FNIH	50986	61	Female	Control	Caucasian or White	Co-F-NHW	NA	29	587.72	44.69	14.92	0.0760396	0.868004	-0.829396	-1.29148	e2/e3	-1	0	2	0	1	1
fnih_b21.127C	b21.127C	b21	FNIH	49376	69	Female	Control	Caucasian or White	Co-F-NHW	NA	29	628.86	54.27	24.19	0.086299	1.08905	-0.631527	-0.925008	e2/e3	-1	0	1	0	1	1
fnih_b21.128N	b21.128N	b21	FNIH	52091	76	Female	Control	Caucasian or White	Co-F-NHW	NA	29	352.82	43.6	31.65	0.123576	-0.394106	-0.851909	-0.630088	e3/e3	0	0	1	0	1	1
fnih_b22.132C	b22.132C	b22	FNIH	47480	72	Male	Control	Black or African American	Co-M-AA	NA	29	598.98	59.75	23.87	0.0997529	0.928503	-0.518341	-0.937659	e3/e3	0	0	1	1	1	1
ecsf_b01.129C	b23.129C	b23	EmoryDiversity	75351	72.1	Male	Control	Caucasian or White	Co-M-NHW	14	29	1700	185.6	17.01	0.109176	1.79888	-0.484489	-0.491767	e2/e3	-1	0	1	0	1	1
ecsf_b04.130N	b26.130N	b26	EmoryDiversity	50452	59.5	Female	Control	Caucasian or White	Co-F-NHW	18	29	920.5	123.8	10.98	0.134492	0.0803352	-0.87345	-0.842003	e3/e4	1	1	4	0	1	1
ecsf_b07.128C	b29.128C	b29	EmoryDiversity	51431	69.8	Female	Control	Caucasian or White	Co-F-NHW	14	29	1700	208.2	18.12	0.122471	1.79888	-0.342247	-0.427296	e3/e4	1	1	1	0	1	1
ecsf_b08.129C	b30.129C	b30	EmoryDiversity	73786	61.6	Male	Control	Caucasian or White	Co-M-NHW	18	29	1700	244.2	20.31	0.143647	1.79888	-0.115668	-0.300096	e2/e3	-1	0	5	0	1	1
ecsf_b10.132N	b32.132N	b32	EmoryDiversity	78086	72.6	Male	Control	Black or African American	Co-M-AA	18	29	471.7	99.68	8.9	0.211321	-0.909121	-1.02526	-0.962815	e2/e3	-1	0	3	0	1	1
ecsf_b11.127C	b33.127C	b33	EmoryDiversity	62762	57.2	Male	Control	Caucasian or White	Co-M-NHW	18	29	1473	196.5	17.48	0.133401	1.29842	-0.415886	-0.464469	e3/e4	1	1	3	0	1	1
ecsf_b11.132N	b33.132N	b33	EmoryDiversity	47480	72.1	Male	Control	Black or African American	Co-M-AA	16	29	1547	226	19.56	0.146089	1.46156	-0.230216	-0.343657	e3/e3	0	0	1	1	0	0
ecsf_b15.127N	b37.127N	b37	EmoryDiversity	53030	56.5	Female	Control	Black or African American	Co-F-AA	16	29	1518	171.5	16.19	0.112978	1.39763	-0.573232	-0.539395	e3/e3	0	0	4	0	1	1
ecsf_b16.128C	b38.128C	b38	EmoryDiversity	43820	60.7	Female	Control	Caucasian or White	Co-F-NHW	18	29	878.4	94.12	8	0.107149	-0.0124815	-1.06025	-1.01509	e3/e3	0	0	3	0	1	1
ecsf_b08.128N	b30.128N	b30	EmoryDiversity	51264	61.2	Female	Control	Caucasian or White	Co-F-NHW	12	31	1700	241.6	21.36	0.142118	1.79888	-0.132032	-0.239109	e3/e3	0	0	1	0	1	1
fnih_b01.132N	b01.132N	b01	FNIH	50391	54	Female	Control	Caucasian or White	Co-F-NHW	NA	30	747.34	65.45	54.91	0.0875773	1.72564	-0.400611	0.289461	e3/e3	0	0	1	0	1	1
fnih_b01.133N	b01.133N	b01	FNIH	53213	56	Male	Control	Caucasian or White	Co-M-NHW	NA	30	483.99	41.52	34.56	0.0857869	0.310666	-0.89487	-0.515046	e3/e3	0	0	1	0	1	1
fnih_b03.132N	b03.132N	b03	FNIH	56462	59	Female	Control	Caucasian or White	Co-F-NHW	NA	30	406.46	9.08	14.77	0.0223392	-0.1059	-1.5649	-1.29741	e3/e3	0	0	2	0	1	1
fnih_b06.130C	b06.130C	b06	FNIH	49917	55	Female	Control	Caucasian or White	Co-F-NHW	NA	30	828.35	60.32	48.8	0.0728195	2.1609	-0.506568	0.0479115	e3/e3	0	0	2	0	1	1
fnih_b08.127C	b08.127C	b08	FNIH	51807	56	Male	Control	Caucasian or White	Co-M-NHW	NA	30	771.33	59.93	54.76	0.077697	1.85453	-0.514623	0.283531	e3/e3	0	0	5	0	1	1
fnih_b09.130C	b09.130C	b09	FNIH	50973	60	Female	Control	Caucasian or White	Co-F-NHW	NA	30	486.33	35.97	33.48	0.0739621	0.323239	-1.0095	-0.557742	e3/e4	1	1	1	0	1	1
fnih_b09.132C	b09.132C	b09	FNIH	51459	56	Female	Control	Caucasian or White	Co-F-NHW	NA	30	283.91	27.48	17.04	0.0967912	-0.764357	-1.18486	-1.20767	e3/e4	1	1	2	0	1	1
fnih_b10.131C	b10.131C	b10	FNIH	48153	72	Female	Control	Caucasian or White	Co-F-NHW	NA	30	553.63	54.78	23.35	0.098947	0.684839	-0.620993	-0.958216	e2/e3	-1	0	3	1	1	1
fnih_b11.132N	b11.132N	b11	FNIH	45981	72	Male	Control	Caucasian or White	Co-M-NHW	NA	30	391.46	75.18	46.69	0.19205	-0.186494	-0.199645	-0.0355042	e2/e4	0	1	4	0	1	1
fnih_b12.129C	b12.129C	b12	FNIH	43843	66	Female	Control	Caucasian or White	Co-F-NHW	NA	30	618.1	54.05	28.14	0.0874454	1.03123	-0.636071	-0.768851	e3/e4	1	1	5	0	1	1
fnih_b15.129C	b15.129C	b15	FNIH	57036	55	Female	Control	Caucasian or White	Co-F-NHW	NA	30	828.81	138.57	25.77	0.167192	2.16337	1.10963	-0.862545	e3/e3	0	0	4	0	1	1
fnih_b20.132C	b20.132C	b20	FNIH	55868	55	Female	Control	Caucasian or White	Co-F-NHW	NA	30	391.31	36.42	15.84	0.093072	-0.1873	-1.00021	-1.25511	e4/e4	2	2	3	0	1	1
fnih_b20.133C	b20.133C	b20	FNIH	51429	65	Female	Control	Caucasian or White	Co-F-NHW	NA	30	607.4	61.63	27.73	0.101465	0.973743	-0.479511	-0.78506	e3/e3	0	0	1	0	1	1
fnih_b21.132N	b21.132N	b21	FNIH	57034	65	Female	Control	Caucasian or White	Co-F-NHW	NA	30	508.41	51	39.45	0.100313	0.441874	-0.699067	-0.321727	e3/e4	1	1	2	0	1	1
ecsf_b02.131N	b24.131N	b24	EmoryDiversity	62211	57.1	Male	Control	Caucasian or White	Co-M-NHW	16	30	1583	189.3	16.31	0.119583	1.54093	-0.461201	-0.532425	e2/e3	-1	0	1	0	1	1
ecsf_b08.127N	b30.127N	b30	EmoryDiversity	48153	72.4	Female	Control	Caucasian or White	Co-F-NHW	16	30	1387	174.4	15.06	0.125739	1.10881	-0.55498	-0.605028	e2/e3	-1	0	3	1	0	0

## Sheet: Table S2
Supplementary Table 2 - Emory 483 Cohort Summary Table by Demographic
Notes: Detailed Significance in Table S3
		Control	Co-M-NHW	Co-F-NHW	Co-M-AA	Co-F-AA	AD	AD-M-NHW	AD-F-NHW	AD-M-AA	AD-F-AA
n	Count (% Cohort)	213 (49.4%)	52 (12.1%)	106 (24.6%)	19 (4.4%)	36 (8.4%)	218 (50.6%)	70 (16.2%)	92 (21.3%)	23 (5.3%)	33 (7.7%)
Age	Mean (SD)	64.62 (7.82)	65.65 (8.31)	64.18 (7.22)	63.5 (8.51)	65.05 (8.56)	68.08 (8.63)	69.07 (8.62)	67.39 (8.29)	66.71 (10.51)	68.86 (8.24)
MoCA	Mean (SD)	26 (2)	26 (2)	27 (2)	25 (3)	268 (3)	15 (7)	17 (7)	14 (7)	14 (7)	15 (6)
tTau.AB42.ratio	Mean (SD)	0.11 (0.04)	0.10 (0.04)	0.11 (0.04)	0.14 (0.03)	0.12 (0.04)	0.51 (0.25)	0.47 (0.25)	0.5 (0.2)	0.49 (0.17)	0.68 (0.33)
AB42.Z	Mean (SD)	0.71 (0.82)	0.84 (0.8)	0.76 (0.84)	0.34 (0.75)	0.57 (0.79)	-0.75 (0.5)	-0.71 (0.61)	-0.72 (0.46)	-0.99 (0.33)	-0.78 (0.41)
tTau.Z	Mean (SD)	-0.66 (0.38)	-0.69 (0.4)	-0.62 (0.37)	-0.73 (0.31)	-0.68 (0.45)	0.6 (0.97)	0.57 (0.88)	0.86 (1.03)	-0.13 (0.45)	0.46 (0.94)
pTau.Z	Mean (SD)	-0.64 (0.46)	-0.66 (0.52)	-0.59 (0.48)	-0.74 (0.24)	-0.7 (0.4)	0.58 (0.95)	0.64 (0.88)	0.72 (1.03)	-0.04 (0.63)	0.49 (0.9)

## Sheet: Table S3
Supplementary Table 3 - Demographic Traits ANOVA Table
Notes: 3-way ANOVA with Tukey adj - defaults to 0 at low values
	Age		MoCA		tTau AB42 Ratio		AB42 Z		tTau		pTau
Full Model: F Value	3.28698		82.6927		90.7014		74.7999		53.2515		45.1341
Full Model: P(>F)	0.00205191		3.71955e-75		3.54654e-80		4.71729e-70		2.74518e-54		1.39729e-47
Full Model: n	431		430		431		431		431		431
	diff	p adj	diff	p adj	diff	p adj	diff	p adj	diff	p adj	diff	p adj
Male-Female	1.02539	0.21148	-0.433147	0.391855	0.000842278	0.960419	-0.171664	0.0103328	-0.0942918	0.18294	-0.00890592	0.903011
Control-AD	-3.36298	2.91086e-05	11.5805	0	-0.402504	0	1.44562	0	-1.26481	0	-1.21694	0
NHW-AA	0.141808	0.876209	0.994065	0.0776	-0.0691829	0.000269943	0.22618	0.00237799	0.286806	0.000290242	0.260091	0.00144237
Sex:Diagnosis
Male:AD-Female:AD	0.703445	0.92502	1.97154	0.0249266	-0.0733921	0.00991052	-0.0470815	0.956246	-0.360744	0.00140337	-0.195639	0.212733
Female:Control-Female:AD	-3.38325	0.00503341	12.6643	0	-0.433567	0	1.44325	0	-1.38903	0	-1.28061	0
Male:Control-Female:AD	-2.7091	0.122898	12.0557	0	-0.434542	0	1.43814	0	-1.45166	0	-1.33749	0
Female:Control-Male:AD	-4.08669	0.00134194	10.6928	0	-0.360174	0	1.49033	0	-1.02829	0	-1.08497	0
Male:Control-Male:AD	-3.41255	0.0446847	10.0842	0	-0.36115	0	1.48522	0	-1.09091	0	-1.14185	0
Male:Control-Female:Control	0.674143	0.943345	-0.608572	0.845166	-0.000975699	0.999978	-0.00511691	0.999948	-0.0626218	0.930559	-0.0568848	0.951359
Sex:Race
Male:AA-Female:AA	-1.51239	0.785679	-1.78198	0.285588	-0.0425658	0.581217	-0.355368	0.0358229	-0.227536	0.361835	-0.189823	0.55229
Female:NHW-Female:AA	-1.1529	0.75032	0.31962	0.969662	-0.091414	0.000864655	0.132718	0.491635	0.219163	0.124779	0.168091	0.361037
Male:NHW-Female:AA	0.749768	0.93119	0.336826	0.971524	-0.0753418	0.0189278	0.0238811	0.995367	0.170056	0.38854	0.220941	0.192462
Female:NHW-Male:AA	0.359499	0.994095	2.1016	0.0768711	-0.0488483	0.334552	0.488086	0.000137146	0.446699	0.0014396	0.357914	0.0228541
Male:NHW-Male:AA	2.26216	0.419827	2.11881	0.0976452	-0.032776	0.707066	0.379249	0.00925635	0.397591	0.0104142	0.410764	0.010431
Male:NHW-Female:NHW	1.90266	0.189001	0.0172063	0.999991	0.0160723	0.846543	-0.108837	0.495124	-0.0491072	0.932383	0.0528506	0.924446
Diagnosis:Race
Control:AA-AD:AA	-3.5873	0.10244	10.7076	0	-0.473979	0	1.33208	0	-0.932602	9.1403e-11	-0.992477	4.8942e-12
AD:NHW-AD:AA	-0.00879339	1	0.429401	0.9479	-0.116888	7.71257e-05	0.150663	0.470767	0.507717	3.35241e-05	0.409196	0.00212047
Control:NHW-AD:AA	-3.29371	0.0519947	12.307	0	-0.494722	0	1.63608	0	-0.871817	0	-0.88514	0
AD:NHW-Control:AA	3.5785	0.0292118	-10.2782	0	0.357091	0	-1.18142	0	1.44032	0	1.40167	0
Control:NHW-Control:AA	0.293587	0.995869	1.59938	0.191175	-0.0207431	0.865766	0.304	0.0209813	0.0607844	0.947883	0.107337	0.788088
Control:NHW-AD:NHW	-3.28492	0.00235012	11.8776	0	-0.377834	0	1.48542	0	-1.37953	0	-1.29434	0
Sex:Diagnosis:Race
Male:AD:AA-Female:AD:AA	-2.14756	0.979946	-0.536232	0.999937	-0.187301	0.00166704	-0.212066	0.942016	-0.587282	0.0516916	-0.527357	0.145673
Female:Control:AA-Female:AD:AA	-3.81061	0.54169	10.9167	0	-0.555463	0	1.34797	0	-1.14244	2.45968e-09	-1.18129	2.39054e-09
Male:Control:AA-Female:AD:AA	-5.36061	0.322018	10.1111	1.05922e-09	-0.533196	0	1.12188	3.6228e-07	-1.18757	3.86905e-07	-1.22132	4.49565e-07
Female:AD:NHW-Female:AD:AA	-1.46604	0.98814	-0.938406	0.985072	-0.177253	1.34651e-05	0.0646785	0.999759	0.396039	0.113826	0.238895	0.750713
Male:AD:NHW-Female:AD:AA	0.209394	1	1.89048	0.646874	-0.210618	2.99796e-07	0.0747207	0.999517	0.106463	0.996758	0.151952	0.977415
Female:Control:NHW-Female:AD:AA	-4.68136	0.0873065	12.3428	0	-0.568009	0	1.5429	0	-1.07784	0	-1.07475	7.80453e-12
Male:Control:NHW-Female:AD:AA	-3.21445	0.6551	11.7949	0	-0.576178	0	1.61724	0	-1.152	2.40424e-11	-1.14153	3.22461e-10
Female:Control:AA-Male:AD:AA	-1.66304	0.995171	11.4529	0	-0.368163	0	1.56004	0	-0.555153	0.0713752	-0.653933	0.0212058
Male:Control:AA-Male:AD:AA	-3.21304	0.914602	10.6473	2.44052e-09	-0.345896	5.38375e-09	1.33395	1.11078e-08	-0.600288	0.120093	-0.693965	0.0508142
Female:AD:NHW-Male:AD:AA	0.681522	0.999967	-0.402174	0.999975	0.0100472	0.999997	0.276745	0.642598	0.983322	1.85554e-07	0.766252	0.000274448
Male:AD:NHW-Male:AD:AA	2.35696	0.935287	2.42671	0.49256	-0.023318	0.999214	0.286787	0.636417	0.693745	0.00155106	0.67931	0.00353576
Female:Control:NHW-Male:AD:AA	-2.5338	0.88557	12.879	0	-0.380708	0	1.75497	0	-0.490562	0.0581259	-0.547393	0.0286453
Male:Control:NHW-Male:AD:AA	-1.06689	0.99958	12.3311	0	-0.388878	0	1.8293	0	-0.564715	0.0351997	-0.614177	0.0209429
Male:Control:AA-Female:Control:AA	-1.55	0.997877	-0.805556	0.999368	0.0222668	0.999806	-0.226092	0.935385	-0.0451349	0.999999	-0.0400314	1
Female:AD:NHW-Female:Control:AA	2.34457	0.836135	-11.8551	0	0.37821	0	-1.28329	0	1.53847	0	1.42019	0
Male:AD:NHW-Female:Control:AA	4.02	0.257301	-9.02619	0	0.344845	0	-1.27325	0	1.2489	0	1.33324	0
Female:Control:NHW-Female:Control:AA	-0.870755	0.999385	1.4261	0.83109	-0.0125453	0.999946	0.194928	0.804923	0.0645911	0.999774	0.10654	0.995333
Male:Control:NHW-Female:Control:AA	0.596154	0.999978	0.878205	0.993242	-0.0207148	0.999289	0.269266	0.586885	-0.00956206	1	0.0397568	0.999997
Female:AD:NHW-Male:Control:AA	3.89457	0.571499	-11.0495	0	0.355943	0	-1.0572	2.86541e-08	1.58361	0	1.46022	0
Male:AD:NHW-Male:Control:AA	5.57	0.156192	-8.22063	6.01736e-08	0.322578	1.52501e-11	-1.04716	1.01651e-07	1.29403	2.20289e-10	1.37327	4.5581e-11
Female:Control:NHW-Male:Control:AA	0.679245	0.999979	2.23166	0.672953	-0.0348121	0.992108	0.42102	0.19148	0.109726	0.99863	0.146571	0.993116
Male:Control:NHW-Male:Control:AA	2.14615	0.978459	1.68376	0.928457	-0.0429816	0.982182	0.495358	0.110576	0.0355729	1	0.0797882	0.999918
Male:AD:NHW-Female:AD:NHW	1.67543	0.90627	2.82888	0.0116391	-0.0333651	0.922528	0.0100421	1	-0.289577	0.172795	-0.0869423	0.995545
Female:Control:NHW-Female:AD:NHW	-3.21532	0.11589	13.2812	0	-0.390755	0	1.47822	0	-1.47388	0	-1.31365	0
Male:Control:NHW-Female:AD:NHW	-1.74841	0.925707	12.7333	0	-0.398925	0	1.55256	0	-1.54804	0	-1.38043	0
Female:Control:NHW-Male:AD:NHW	-4.89075	0.00345949	10.4523	0	-0.35739	0	1.46818	0	-1.18431	0	-1.2267	0
Male:Control:NHW-Male:AD:NHW	-3.42385	0.315936	9.9044	0	-0.36556	0	1.54252	0	-1.25846	0	-1.29349	0
Male:Control:NHW-Female:Control:NHW	1.46691	0.966474	-0.547896	0.998345	-0.00816947	0.999993	0.074338	0.998039	-0.0741531	0.998678	-0.0667832	0.999461

## Sheet: Table S4
Supplementary Table 4 - Demographic TMT-MS Protein ANOVA Table
Notes: 3-way ANOVA with Tukey adj - defaults to 0 at low values. [*] in Flag column indicates potential decrease in power due to high missingness in protein TMT values in some demographic groups
	Full Model				Male-Female		Control-AD		NHW-AA		Male:AD-Female:AD		Female:Control-Female:AD		Male:Control-Female:AD		Female:Control-Male:AD		Male:Control-Male:AD		Male:Control-Female:Control		Male:AA-Female:AA		Female:NHW-Female:AA		Male:NHW-Female:AA		Female:NHW-Male:AA		Male:NHW-Male:AA		Male:NHW-Female:NHW		Control:AA-AD:AA		AD:NHW-AD:AA		Control:NHW-AD:AA		AD:NHW-Control:AA		AD:NHW-Control:AA		Control:NHW-AD:NHW		Male:AD:AA-Female:AD:AA		Female:Control:AA-Female:AD:AA
Gene Symbol|UniprotID	F Value	P(>F)	n	Flag	diff	p adj	diff	p adj	diff	p adj	diff	p adj	diff	p adj	diff	p adj	diff	p adj	diff	p adj	diff	p adj	diff	p adj	diff	p adj	diff	p adj	diff	p adj	diff	p adj	diff	p adj	diff	p adj	diff	p adj	diff	p adj	diff	p adj	diff	p adj	diff	p adj	diff	p adj	diff
|A8MTW9	5.6314	3.34965e-06	393		-0.0457069	0.353482	-0.0823029	0.0856498	0.298884	5.60742e-08	-0.0959302	0.486107	-0.117453	0.214391	-0.12133	0.352401	-0.0215226	0.988177	-0.0253996	0.988201	-0.00387707	0.999945	-0.140145	0.446548	0.244342	0.00261841	0.243763	0.00700075	0.384488	1.75507e-05	0.383908	6.4764e-05	-0.00057957	1	-0.00702821	0.999842	0.350443	2.30272e-05	0.236464	0.00970626	0.357471	3.1848e-05	0.243492	0.0102496	-0.113979	0.174046	-0.275524	0.397564	-0.11462
|P00761	6.23667	5.70495e-07	431		-0.12337	0.000125253	0.0936371	0.00262985	-0.0921509	0.00952371	-0.135076	0.0121266	0.0776205	0.200878	-0.0126819	0.993429	0.212697	5.9644e-06	0.122395	0.0752488	-0.0903024	0.215281	0.0174956	0.992465	-0.0203862	0.968828	-0.192187	0.000484067	-0.0378818	0.899271	-0.209683	0.00167978	-0.171801	2.6641e-05	-0.00474748	0.999831	-0.157644	0.0089578	-0.0300433	0.931573	-0.152897	0.0129376	-0.0252958	0.958331	0.127601	0.00238539	-0.0715298	0.991957	-0.0782084
|Q7M135	4.40309	9.80171e-05	431		-0.0730937	0.0114428	0.0850478	0.00248544	-0.0850232	0.00808725	-0.070519	0.286661	0.0810945	0.104443	0.0231556	0.949918	0.151614	0.000599901	0.0936747	0.171815	-0.0579389	0.516234	0.0374542	0.912064	-0.0287191	0.893814	-0.13978	0.00804659	-0.0661733	0.536091	-0.177234	0.00388373	-0.111061	0.00526619	0.024249	0.971425	-0.125464	0.028079	-0.0194779	0.972989	-0.149713	0.00562179	-0.0437269	0.7706	0.105986	0.00641578	-0.0139112	1	-0.0203357
A1BG|P04217	4.48945	7.71426e-05	431		0.137244	0.000131155	0.0603642	0.0811481	-0.0886658	0.0252241	0.127928	0.0465249	0.0486193	0.685977	0.209175	0.000578727	-0.0793083	0.346936	0.0812471	0.476035	0.160555	0.0117108	0.189072	0.0365907	-0.0623271	0.599177	0.0572698	0.713539	-0.251399	0.000255808	-0.131803	0.169573	0.119597	0.0204616	0.0880583	0.567078	-0.070105	0.587772	-0.0195073	0.985268	-0.158163	0.0252156	-0.107565	0.222382	0.0505977	0.587271	0.337889	0.013216	0.198781
A2M|P01023	4.17907	0.000182029	431		0.0428899	0.00119912	0.0293155	0.0221973	0.0399237	0.00651762	0.0393687	0.133702	0.0244165	0.437294	0.0774969	0.00056398	-0.0149523	0.832611	0.0381282	0.262936	0.0530804	0.0310363	0.035362	0.523315	0.0361304	0.209058	0.0814987	0.000311146	0.00076841	0.999986	0.0461368	0.210757	0.0453683	0.01638	0.0693795	0.0308557	0.06661	0.00700284	0.082099	0.000465027	-0.00276954	0.999142	0.0127195	0.927963	0.015489	0.723028	0.00400062	1	0.0405346
A4GALT|Q9NPC4	8.39602	1.26904e-09	431		0.119749	2.333e-10	0.0526199	0.00356287	-0.012025	0.558315	0.112996	7.13967e-05	0.0434796	0.228548	0.182007	8.49142e-10	-0.0695163	0.0275898	0.069011	0.0886535	0.138527	2.85023e-06	0.175689	1.20585e-05	0.0165034	0.921188	0.116942	0.00021935	-0.159185	4.35968e-06	-0.0587466	0.293177	0.100439	2.26109e-05	0.0578766	0.359478	-0.00849508	0.991142	0.0422797	0.46343	-0.0663717	0.103791	-0.0155969	0.950586	0.0507748	0.0718298	0.23091	0.00017832	0.0966064
AAMDC|Q9H7C9	4.5447	8.12441e-05	282		-0.162273	0.00115113	-0.181393	0.00019961	-0.0327868	0.52947	-0.0592983	0.822189	-0.0888138	0.472484	-0.391145	9.768e-07	-0.0295155	0.971759	-0.331847	0.000159708	-0.302331	0.000197139	-0.133404	0.447614	-0.0176712	0.993255	-0.191333	0.038511	0.115733	0.476975	-0.0579292	0.903922	-0.173662	0.0188671	-0.203933	0.089317	-0.0494656	0.903097	-0.219555	0.0136869	0.154467	0.171391	-0.0156219	0.996814	-0.170089	0.0185731	-0.0495339	0.999921	-0.126141
AARS|P49588	1.43738	0.190136	287		0.00857514	0.780104	-0.0287355	0.337168	-0.0707673	0.0326532	-0.00879465	0.996946	-0.0414557	0.698665	-0.0174712	0.979529	-0.032661	0.867126	-0.00867655	0.997919	0.0239845	0.947842	0.00372225	0.999902	-0.0739683	0.290787	-0.0618526	0.518285	-0.0776906	0.421987	-0.0655748	0.611923	0.0121157	0.987166	-0.0633195	0.668049	-0.0962273	0.151111	-0.106318	0.0879919	-0.0329079	0.904211	-0.0429985	0.806329	-0.0100906	0.991955	-0.0963499	0.919934	-0.14331
ABCA2|Q9BZC7	1.92489	0.064199	431		-0.0447677	0.00620927	-0.00466294	0.768141	-0.0361438	0.0461491	-0.0505278	0.111969	-0.00895339	0.970569	-0.0482216	0.198021	0.0415744	0.229751	0.0023062	0.999745	-0.0392682	0.353613	-0.0227592	0.893595	-0.0249574	0.696999	-0.0772236	0.0102315	-0.00219823	0.999824	-0.0544645	0.249013	-0.0522662	0.0299273	-0.00684721	0.996246	-0.0375694	0.452222	-0.0415396	0.363934	-0.0307222	0.627248	-0.0346924	0.531192	-0.00397021	0.996416	-0.0560223	0.913859	-0.032862
ABCC2|Q92887	6.62741	2.47372e-07	330		0.281434	0.000399525	0.0198717	0.793425	-0.402844	6.84406e-06	0.259952	0.0868393	0.00252359	0.999993	0.310215	0.04027	-0.257428	0.0766118	0.050263	0.978333	0.307691	0.034774	-0.150664	0.773826	-0.616924	4.05256e-07	-0.200727	0.350681	-0.466261	0.0035513	-0.050063	0.985368	0.416198	3.89201e-05	0.103676	0.905739	-0.343149	0.0353593	-0.355448	0.0263269	-0.446825	0.00185708	-0.459124	0.00123079	-0.0122994	0.999	0.0391939	1	0.247171
ABHD14A|Q9BUJ0	8.38144	1.61774e-09	378		0.0225997	0.387041	0.0550792	0.0301846	-0.198152	1.02529e-12	0.042682	0.642255	0.0680892	0.149031	0.0769049	0.18815	0.0254072	0.89176	0.034223	0.841084	0.00881574	0.995503	-0.018971	0.980173	-0.219691	1.19558e-08	-0.182187	2.31033e-05	-0.20072	2.32394e-05	-0.163216	0.0021388	0.0375039	0.617297	0.0193755	0.977181	-0.224381	1.46109e-07	-0.151656	0.000777577	-0.243756	1.90081e-08	-0.171032	0.000149929	0.072725	0.072774	0.041595	0.998683	0.0661057
ABHD14B|Q96IU4	3.93	0.000360735	431		0.0894985	0.00126402	-0.0442562	0.0991063	-0.105688	0.000611962	0.102788	0.0360756	-0.0304642	0.808116	0.0346668	0.835661	-0.133252	0.00205451	-0.0681214	0.405512	0.065131	0.372735	0.0334343	0.927382	-0.13442	0.003326	-0.0252001	0.931414	-0.167855	0.00236701	-0.0586344	0.640296	0.10922	0.00389697	-0.0414766	0.86075	-0.103753	0.0770512	-0.149163	0.00342883	-0.0622761	0.477659	-0.107687	0.0653469	-0.0454105	0.461937	0.0747788	0.975645	-0.00509041
ABI3BP|Q7Z7G0	9.06419	1.93173e-10	431		0.14468	0	0.0476058	0.0183698	-0.00269903	0.906611	0.142169	5.69445e-06	0.0422229	0.352168	0.199838	1.89573e-09	-0.0999464	0.00209062	0.057669	0.297698	0.157615	1.90269e-06	0.217739	9.56143e-07	0.0345749	0.63676	0.153996	8.21654e-06	-0.183164	2.2095e-06	-0.063743	0.321286	0.119421	5.77657e-06	0.050818	0.574633	-0.000541956	0.999998	0.0459447	0.490427	-0.0513599	0.393077	-0.00487329	0.998817	0.0464866	0.192667	0.287574	1.61972e-05	0.101428
ACADS|P16219	2.05734	0.0479759	312		0.110717	0.0176955	0.102033	0.0247072	0.0441729	0.371699	0.102779	0.37381	0.0916409	0.384988	0.222243	0.00644346	-0.011138	0.998105	0.119464	0.3622	0.130602	0.219898	0.172455	0.179049	0.0780865	0.602429	0.162693	0.0838186	-0.0943686	0.588451	-0.00976204	0.999336	0.0846066	0.423121	0.0370201	0.970479	0.00239281	0.999984	0.129594	0.225143	-0.0346273	0.963663	0.0925734	0.578893	0.127201	0.0873622	0.230877	0.47154	0.08319
ACAN|P16112	2.39757	0.0204992	431		-0.0148185	0.694628	-0.0978192	0.00786646	-0.0381056	0.363419	-0.0476626	0.796626	-0.117242	0.0591524	-0.115826	0.171546	-0.0695799	0.517721	-0.068163	0.666464	0.0014169	0.999994	-0.162961	0.127632	-0.113739	0.142249	-0.0772015	0.532838	0.0492223	0.871438	0.08576	0.588444	0.0365377	0.837807	-0.189379	0.0444447	-0.0991482	0.33433	-0.165274	0.0276953	0.0902308	0.425948	0.0241052	0.97753	-0.0661256	0.405394	-0.152289	0.820669	-0.168311
ACE|P12821	2.15454	0.0372191	431		-0.0077866	0.577185	0.0304338	0.0252458	0.0222928	0.150987	-0.0353746	0.257732	0.00615074	0.984457	0.0359058	0.315763	0.0415254	0.121371	0.0712804	0.00763576	0.029755	0.465663	0.0117715	0.973736	0.0322987	0.355951	0.0176778	0.838135	0.0205272	0.825941	0.00590634	0.995444	-0.0146209	0.803226	0.0468158	0.29769	0.0332043	0.424767	0.0579953	0.0413194	-0.0136114	0.925655	0.0111796	0.957255	0.024791	0.393369	-0.0378998	0.975461	0.00406199
ACHE|P22303	7.00445	6.49434e-08	431		0.0543472	0.0530909	-0.151973	4.17894e-08	-0.0409856	0.188406	0.100006	0.0491525	-0.104594	0.0142281	-0.133949	0.00825164	-0.2046	5.66896e-07	-0.233955	1.39484e-06	-0.029355	0.891087	0.108834	0.201411	-0.0132333	0.987012	0.0223975	0.952653	-0.122067	0.0547785	-0.0864366	0.319319	0.0356308	0.692101	-0.259099	1.12174e-05	-0.112419	0.0515204	-0.227304	2.10309e-06	0.146679	0.00524342	0.0317947	0.889487	-0.114885	0.00174916	0.131654	0.676726	-0.224404
ACO2|Q99798	2.91178	0.00587318	296		-0.0305172	0.426479	-0.0412609	0.271206	-0.162654	0.000167031	-0.0510884	0.767648	-0.0558769	0.650069	-0.0699636	0.606633	-0.00478854	0.99972	-0.0188752	0.989308	-0.0140866	0.994427	-0.103275	0.535947	-0.201952	0.0011276	-0.198547	0.00311493	-0.0986767	0.469502	-0.0952714	0.533604	0.00340532	0.999837	-0.109919	0.441676	-0.208935	0.00250577	-0.221812	0.00118668	-0.0990162	0.377961	-0.111893	0.272364	-0.0128765	0.990965	-0.182933	0.652328	-0.166303
ACP2|P11117	1.5848	0.138059	419		0.00124996	0.95184	0.0576299	0.00435328	-0.0136004	0.552996	0.0186825	0.91424	0.0678159	0.0416335	0.0608292	0.200199	0.0491334	0.294061	0.0421467	0.572548	-0.00698668	0.995642	0.0265761	0.914317	-0.000726873	0.999994	-0.00819655	0.993685	-0.0273029	0.867445	-0.0347726	0.786859	-0.00746968	0.989568	0.0199593	0.957517	-0.0387476	0.625778	0.0321026	0.753688	-0.0587069	0.270453	0.0121433	0.982282	0.0708502	0.0137142	0.0607525	0.962053	0.0440545
ACP6|Q9NPH0	0.863449	0.535926	283		-0.00660435	0.897296	-0.00712085	0.886501	-0.120283	0.0258027	-0.0406738	0.940179	-0.034318	0.949591	-0.004842	0.9999	0.00635585	0.999737	0.0358318	0.970146	0.029476	0.978366	-0.0296164	0.987742	-0.131569	0.233465	-0.133604	0.296776	-0.101953	0.567094	-0.103988	0.608779	-0.00203534	0.999987	-0.0464652	0.953735	-0.149959	0.185696	-0.134837	0.270828	-0.103494	0.540389	-0.088372	0.664251	0.0151218	0.994424	-0.0400019	0.999983	-0.0531626
ACTA2|P62736	2.22943	0.0310308	431		0.0720917	0.0054433	-0.0623175	0.0132651	-0.0257146	0.369919	0.0620612	0.302988	-0.0659534	0.165464	0.00420891	0.999537	-0.128015	0.00144341	-0.0578523	0.49285	0.0701623	0.248804	0.0408783	0.852955	-0.0416716	0.661117	0.0412962	0.717578	-0.0825499	0.2433	0.000417913	1	0.0829678	0.0296025	-0.0427027	0.822952	-0.01263	0.989339	-0.0817981	0.181358	0.0300728	0.880485	-0.0390953	0.772136	-0.0691681	0.0827855	0.0324654	0.999805	-0.045595
ACTB|P60709	1.03195	0.407865	431		0.028303	0.260071	-0.0558788	0.0223506	-0.00250848	0.928313	0.0134242	0.980209	-0.0638594	0.168666	-0.0306569	0.847148	-0.0772836	0.101912	-0.0440811	0.686224	0.0332025	0.803242	0.0208646	0.974802	-0.00630682	0.997983	0.0245767	0.91727	-0.0271714	0.921603	0.00371208	0.999802	0.0308835	0.71362	-0.0335736	0.897391	0.0123513	0.989169	-0.0512698	0.561375	0.0459249	0.650354	-0.0176962	0.970214	-0.0636211	0.111877	0.023751	0.999972	-0.0284736
ACTN4|O43707	2.16944	0.0365223	339		-0.0452879	0.261768	0.0658243	0.0934583	-0.144979	0.00249901	-0.0659087	0.631779	0.0436741	0.816919	0.0389963	0.919335	0.109583	0.17573	0.104905	0.361954	-0.00467782	0.999827	-0.0647142	0.874322	-0.15309	0.0639908	-0.198036	0.0148264	-0.0883756	0.603424	-0.133321	0.286595	-0.0449459	0.758725	0.071835	0.829394	-0.140117	0.162661	-0.0786851	0.653057	-0.211952	0.00881531	-0.15052	0.114416	0.0614319	0.506242	-0.00586404	1	0.115994
ACVR1|Q04771	1.01487	0.420446	334		0.0386373	0.119763	0.0205184	0.399836	-0.0287822	0.283776	0.0158097	0.968363	0.000271528	1	0.066199	0.267897	-0.0155382	0.967574	0.0503893	0.553428	0.0659274	0.251631	0.0237158	0.957302	-0.0375205	0.692238	0.00870186	0.99508	-0.0612363	0.456808	-0.0150139	0.985587	0.0462224	0.391411	-0.0050867	0.999489	-0.0467783	0.598764	-0.0150618	0.97794	-0.0416916	0.698672	-0.00997506	0.993787	0.0317166	0.691256	0.0416762	0.998224	0.00685901
ACVR1B|P36896	5.36168	6.73369e-06	431		-0.0896067	2.26002e-05	-0.0351866	0.083841	0.0563102	0.0157042	-0.0978666	0.00422692	-0.0393221	0.425632	-0.127093	0.00034276	0.0585444	0.160527	-0.0292267	0.815283	-0.0877712	0.0226235	-0.172148	0.000212642	0.0142621	0.962613	-0.0469736	0.450719	0.18641	1.79642e-06	0.125174	0.00538968	-0.0612356	0.0576388	0.0277431	0.899595	0.0982109	0.0148321	0.0412952	0.589033	0.0704677	0.141469	0.013552	0.976599	-0.0569157	0.0757447	-0.217696	0.00405436	-0.00806833
ACYP1|P07311	4.98695	1.927e-05	431		0.0141246	0.423427	-0.0537084	0.00182311	-0.0945575	1.90098e-06	-0.000208289	1	-0.0614047	0.0259578	-0.0425348	0.373543	-0.0611964	0.0496569	-0.0423265	0.431434	0.0188699	0.884761	0.0103718	0.990767	-0.0965854	0.000674781	-0.0808663	0.014147	-0.106957	0.00246948	-0.0912381	0.0222912	0.015719	0.868561	-0.0496591	0.455253	-0.091788	0.00516316	-0.147071	9.94592e-07	-0.0421289	0.426779	-0.0974122	0.00286579	-0.0552833	0.0286933	0.0196853	0.999913	-0.0387514
ACYP2|P14621	8.29474	1.68895e-09	431		-0.0866581	6.89264e-07	-0.082133	1.24399e-06	-0.00344035	0.857056	-0.0980367	0.000253467	-0.085448	0.000398875	-0.176724	1.18256e-10	0.0125887	0.947973	-0.0786868	0.0215814	-0.0912755	0.00184313	-0.0719226	0.148157	0.00407414	0.998307	-0.0876696	0.00472226	0.0759967	0.049702	-0.015747	0.957179	-0.0917437	3.30766e-05	-0.136339	0.000240049	-0.0396028	0.45399	-0.102938	0.00088165	0.0967361	0.00218638	0.033401	0.607364	-0.0633351	0.00639657	-0.144797	0.0458273	-0.185254
ADA2|Q9NZK5	0.89237	0.512312	431		-0.0347704	0.146522	-0.0234899	0.312143	0.0209127	0.431163	-0.0549437	0.343468	-0.0380095	0.572189	-0.0550394	0.416163	0.0169342	0.952553	-9.56413e-05	1	-0.0170299	0.962126	0.0130542	0.992583	0.0453395	0.534067	-0.00603698	0.998361	0.0322853	0.859549	-0.0190912	0.970953	-0.0513765	0.250313	-0.0202786	0.97087	0.023029	0.926771	-0.00153736	0.999975	0.0433076	0.657589	0.0187412	0.959761	-0.0245664	0.798519	-0.0331169	0.99963	-0.055805
ADAM10|O14672	4.17479	0.00018419	431		0.0403846	0.00398655	0.0548193	6.17083e-05	-0.0287036	0.0645354	0.0416992	0.134571	0.0519945	0.0144238	0.102536	7.85004e-06	0.0102953	0.946816	0.0608368	0.031862	0.0505415	0.065642	0.0577985	0.154602	-0.0198527	0.743652	0.0145991	0.901156	-0.0776512	0.0067877	-0.0431994	0.315854	0.0344518	0.145613	0.0608708	0.104206	-0.0246283	0.6712	0.0280401	0.574691	-0.0854991	0.000653577	-0.0328307	0.443546	0.0526684	0.00486117	0.0691411	0.613345	0.065335
ADAM11|O75078	2.10179	0.0422574	431		-0.038007	0.0408758	0.0255398	0.156548	0.0191775	0.351811	-0.029825	0.648611	0.0302955	0.549064	-0.0115073	0.975962	0.0601205	0.0761671	0.0183177	0.924911	-0.0418028	0.41461	0.0445115	0.615936	0.0613044	0.0890739	-0.00530251	0.997623	0.0167929	0.951956	-0.049814	0.443961	-0.0666069	0.0111255	0.00187856	0.999947	0.00339059	0.999425	0.0371729	0.57636	0.00151203	0.99995	0.0352944	0.622739	0.0337824	0.36974	0.0468218	0.983762	0.0023724
ADAM15|Q13444	4.25292	0.000148958	427		0.0649052	0.000721298	0.0482173	0.00952597	-0.0587088	0.00593442	0.0617497	0.0902896	0.0422943	0.278466	0.120853	0.000161534	-0.0194554	0.872785	0.0591035	0.20649	0.078559	0.0256202	0.125097	0.00561678	-0.0283951	0.717156	0.0165109	0.940844	-0.153492	2.3733e-05	-0.108586	0.00959711	0.044906	0.176504	0.0541679	0.451542	-0.0543462	0.271506	-0.00882051	0.991297	-0.108514	0.00178689	-0.0629884	0.154197	0.0455257	0.147747	0.113915	0.384358	0.0410751
ADAM17|P78536	5.16517	1.16942e-05	431		0.0495271	0.000261163	0.0419681	0.0014135	-0.0295626	0.0484011	0.0641908	0.0033517	0.0507605	0.0128375	0.0926773	3.30634e-05	-0.0134303	0.879777	0.0284865	0.542222	0.0419168	0.146161	0.108097	0.000320819	0.000286619	0.999999	0.0296494	0.467741	-0.107811	2.28067e-05	-0.0784477	0.00717027	0.0293628	0.23743	0.031805	0.604428	-0.0363016	0.310735	0.00913898	0.97269	-0.0681066	0.00754146	-0.022666	0.709301	0.0454406	0.0152203	0.142214	0.00324462	0.0557766
ADAM22|Q9P0K1	8.8469	3.56038e-10	431		-0.110633	7.62587e-10	0.0213215	0.212549	0.0813855	3.72848e-05	-0.0863661	0.00234392	0.0392781	0.271581	-0.0941675	0.00220563	0.125644	1.04132e-06	-0.00780141	0.992391	-0.133446	2.05981e-06	-0.106013	0.0127165	0.0838401	0.00434058	-0.0286459	0.706303	0.189853	4.33763e-09	0.0773671	0.0713459	-0.112486	3.66847e-07	0.0115386	0.986122	0.074796	0.0340236	0.0996575	0.00190416	0.0632574	0.102748	0.088119	0.00870029	0.0248615	0.592568	-0.117465	0.22511	0.00175603
ADAM23|O75077	8.10672	2.87225e-09	431		-0.0929324	2.82282e-11	0.000764916	0.95453	0.0253166	0.0993693	-0.0907909	1.54799e-05	0.00242862	0.998971	-0.0927541	5.5432e-05	0.0932195	4.50609e-06	-0.00196325	0.999743	-0.0951827	2.03383e-05	-0.123761	4.25518e-05	0.00961679	0.96033	-0.0727325	0.00321012	0.133378	1.84508e-07	0.0510287	0.171644	-0.0823493	2.4901e-06	0.0479487	0.267639	0.0567554	0.0435985	0.0411977	0.228038	0.00880668	0.977441	-0.00675099	0.989674	-0.0155577	0.749544	-0.155113	0.00125726	0.0211499
ADAM28|Q9UKQ2	2.89456	0.00577204	431		-0.00497826	0.866167	-0.0208895	0.466607	0.123741	0.000182764	-0.0486584	0.630901	-0.0544488	0.44325	-0.0146518	0.987441	-0.0057904	0.998892	0.0340066	0.887017	0.039797	0.7941	0.000692672	0.999999	0.126783	0.0130391	0.119455	0.0397675	0.12609	0.0622253	0.118763	0.116594	-0.00732754	0.996536	0.065584	0.651799	0.181285	0.00057256	0.13062	0.0256012	0.115701	0.0626679	0.0650358	0.502514	-0.0506648	0.424712	-0.0473141	0.999037	0.0242545
ADAM9|Q13443	6.75137	1.3296e-07	431		0.0380441	0.00211065	0.0371221	0.0020094	-0.0650604	2.60756e-06	0.0400298	0.0869509	0.0360879	0.0837819	0.0797759	0.000109258	-0.00394183	0.99523	0.0397461	0.177021	0.0436879	0.0740299	0.059933	0.066105	-0.0539696	0.0105813	-0.0232921	0.597034	-0.113903	6.36434e-07	-0.083225	0.00113956	0.0306776	0.139189	0.00118185	0.999954	-0.0889567	2.89494e-05	-0.0394839	0.172226	-0.0901386	2.52128e-05	-0.0406658	0.156277	0.0494728	0.00224979	0.0793023	0.266581	0.0153509
ADAMDEC1|O15204	3.13659	0.00305873	431		0.0729518	0.0177159	0.0903826	0.0025332	-0.0799915	0.0191699	0.0627762	0.447905	0.0758244	0.188938	0.179428	0.000621655	0.0130482	0.988993	0.116652	0.0792633	0.103604	0.0978337	0.115688	0.223688	-0.0582817	0.53168	0.000140291	1	-0.173969	0.00546534	-0.115547	0.157615	0.058422	0.355359	0.0708649	0.621691	-0.09291	0.212704	0.0040995	0.999777	-0.163775	0.0041269	-0.0667654	0.512113	0.0970095	0.0266072	0.126073	0.805791	0.0728553
ADAMTS1|Q9UHI8	0.799683	0.587891	431		-0.00985591	0.539852	0.0188593	0.227358	-0.00409503	0.818519	-0.0113229	0.956533	0.0163479	0.843475	0.0121485	0.957902	0.0276709	0.575499	0.0234715	0.794286	-0.0041994	0.99798	-0.0266195	0.835333	-0.0126533	0.94406	-0.0166986	0.902926	0.0139662	0.95723	0.00992097	0.986169	-0.00404521	0.996385	0.043194	0.496757	0.0121395	0.962703	0.0225497	0.807199	-0.0310544	0.608768	-0.0206442	0.847678	0.0104102	0.93952	-0.0672464	0.791457	0.00873674
ADAMTS2|O95450	0.992865	0.435764	431		-0.00334094	0.852604	-0.0130656	0.454456	0.0185894	0.35204	0.01393	0.94334	0.0017127	0.999835	-0.0238595	0.811955	-0.0122173	0.957727	-0.0377896	0.548254	-0.0255722	0.765877	-0.0509054	0.477574	-0.0056575	0.996062	0.00739391	0.993035	0.0452479	0.456346	0.0582993	0.275202	0.0130514	0.923684	-0.015918	0.967059	0.0166675	0.933992	0.00462478	0.998424	0.0325855	0.656987	0.0205428	0.887328	-0.0120427	0.933682	0.00590842	1	0.0305999
ADAMTS4|O75173	6.14262	7.44277e-07	431		-0.032378	0.0193015	0.0397339	0.00316735	0.0717617	3.72151e-06	-0.0461897	0.0735239	0.0258432	0.428519	0.0174609	0.832606	0.072033	0.000681045	0.0636506	0.0200286	-0.00838233	0.975887	-0.0297231	0.694037	0.0732021	0.00107328	0.0396809	0.231357	0.102925	9.60389e-05	0.069404	0.027955	-0.0335212	0.156058	0.0586172	0.118909	0.0842996	0.000611187	0.117612	5.3306e-07	0.0256824	0.637097	0.0589948	0.0349926	0.0333124	0.140983	-0.0875152	0.285823	0.00901447
ADAMTS8|Q9UP79	2.95491	0.00493139	431		-0.049364	0.0223913	0.0242421	0.247059	-0.0177188	0.459109	-0.0509907	0.316941	0.0212217	0.855744	-0.0211631	0.913404	0.0722125	0.0623252	0.0298276	0.819416	-0.0423848	0.535835	-0.174426	0.000281863	-0.0815512	0.0374363	-0.0876058	0.0382743	0.0928745	0.0585289	0.0868199	0.115394	-0.0060546	0.994992	0.0537126	0.561264	0.00195374	0.99993	0.0159406	0.965154	-0.0517589	0.421711	-0.037772	0.682709	0.0139869	0.939158	-0.211802	0.00870594	0.0221562
ADAMTSL1|Q8N6G6	1.46925	0.178302	275	*	0.0374672	0.546974	0.0508678	0.402998	0.0449606	0.551179	-0.098243	0.653093	-0.0678978	0.819749	0.142569	0.426545	0.0303452	0.9834	0.240812	0.0700345	0.210467	0.105749	0.229053	0.338419	0.142688	0.463657	0.131099	0.582607	-0.0863652	0.872078	-0.0979544	0.841	-0.0115892	0.998366	0.110814	0.845299	0.0797841	0.862873	0.11395	0.683481	-0.0310301	0.992419	0.0031357	0.999992	0.0341658	0.958471	0.125148	0.997231	0.0165392
ADAMTSL2|Q86TH1	0.572835	0.778096	422		-0.023409	0.187686	0.0164254	0.341669	0.000591168	0.976087	-0.0113161	0.967608	0.0249985	0.668376	-0.00841442	0.988902	0.0363146	0.426635	0.00290165	0.999604	-0.033413	0.568229	-0.0479147	0.520594	-0.0118886	0.96448	-0.0268595	0.749474	0.0360261	0.638837	0.0210553	0.912889	-0.0149708	0.885943	0.0139416	0.976611	-0.00105242	0.99998	0.016236	0.936817	-0.014994	0.950147	0.00229449	0.999802	0.0172885	0.823941	-0.0199541	0.999911	0.0352194
ADAMTSL3|P82987	1.07892	0.37586	431		0.0375278	0.0462878	0.00580221	0.750483	-0.031797	0.127959	0.0366527	0.491123	0.00468966	0.997078	0.0444352	0.391224	-0.0319631	0.585121	0.00778246	0.99377	0.0397455	0.472104	0.0527113	0.485586	-0.0240878	0.79931	0.00828832	0.991435	-0.0767991	0.0808021	-0.044423	0.555771	0.0323761	0.446684	-0.0164152	0.968265	-0.0465813	0.386712	-0.033129	0.673949	-0.0301661	0.737039	-0.0167138	0.942643	0.0134523	0.920448	0.0692807	0.879882	-0.00282759
ADAMTSL4|Q6UY14	3.831	0.00048879	383		0.129252	1.44597e-05	0.0331627	0.248834	-0.0203763	0.525803	0.146332	0.00217353	0.0450788	0.612814	0.161369	0.00137774	-0.101254	0.0559711	0.0150368	0.988033	0.11629	0.0337917	0.1607	0.023462	-0.00400364	0.999662	0.113903	0.0470335	-0.164704	0.0052542	-0.0467973	0.803705	0.117907	0.00389621	-0.0085615	0.998624	-0.0488269	0.699656	0.000468598	1	-0.0402654	0.814398	0.0090301	0.997267	0.0492955	0.462792	0.27319	0.0128027	0.0775947
ADARB1|P78563	19.8587	6.39294e-23	417		0.435136	0	0.0356949	0.528507	-0.558163	0	0.383495	1.64514e-05	-0.00779432	0.999542	0.493105	1.98887e-07	-0.391289	5.35316e-06	0.109609	0.641142	0.500899	5.74796e-08	0.398733	0.00263255	-0.576304	9.21663e-12	-0.129549	0.455071	-0.975037	0	-0.528282	3.56639e-06	0.446754	1.00406e-09	0.117064	0.709614	-0.503558	2.54478e-07	-0.496643	4.02414e-07	-0.620622	1.5162e-10	-0.613708	2.79421e-10	0.00691453	0.999589	0.563923	0.0086872	0.240362
ADCYAP1|P18509	2.06728	0.0464111	358		-0.0758331	0.0228881	0.0776537	0.0161353	-0.0374103	0.302762	-0.0580825	0.581499	0.0865408	0.146126	0.00623258	0.999291	0.144623	0.0072266	0.0643151	0.618313	-0.0803082	0.352993	-0.0914046	0.488469	-0.0454261	0.751734	-0.11507	0.0939539	0.0459786	0.848648	-0.0236653	0.978916	-0.0696439	0.275576	0.136652	0.12483	0.00133906	0.999993	0.0580922	0.659412	-0.135313	0.0474797	-0.07856	0.434265	0.0567531	0.431549	-0.116909	0.885767	0.108132
ADCYAP1R1|P41586	2.2792	0.0279709	345		-0.0238567	0.263915	-0.040693	0.0500791	0.0132362	0.599845	-0.0132336	0.970657	-0.0294107	0.680844	-0.0735452	0.098754	-0.0161771	0.942538	-0.0603116	0.282713	-0.0441345	0.481413	0.10252	0.114596	0.0758792	0.0882329	0.0171728	0.959176	-0.0266412	0.900991	-0.0853476	0.151858	-0.0587064	0.0722995	-0.0436538	0.764457	0.0110784	0.990545	-0.0283271	0.868745	0.0547322	0.389473	0.0153267	0.970921	-0.0394055	0.331722	0.137119	0.439378	-0.0142189
ADD1|P35611	2.69233	0.0103424	279		-0.131763	0.0360974	-0.192779	0.00154328	-0.100032	0.137351	-0.161754	0.240126	-0.205282	0.035677	-0.33563	0.00199899	-0.0435288	0.955904	-0.173876	0.30875	-0.130347	0.485502	-0.180485	0.420469	-0.124703	0.453957	-0.238414	0.0526131	0.0557817	0.949415	-0.0579292	0.953136	-0.113711	0.41466	-0.067133	0.935843	-0.0199	0.996479	-0.256573	0.0297648	0.0472329	0.962839	-0.18944	0.214106	-0.236673	0.00536313	-0.20514	0.899518	-0.0824717
ADGRA2|Q96PE1	2.43752	0.0189016	355		-0.0016676	0.954187	0.0310838	0.273691	0.0294993	0.375135	-0.00839497	0.996753	0.0227244	0.925214	0.0369121	0.835981	0.0311194	0.851565	0.045307	0.754618	0.0141877	0.987289	0.113588	0.225337	0.0886147	0.160631	0.0506884	0.675795	-0.024973	0.961333	-0.0628993	0.638199	-0.0379262	0.66422	-0.117103	0.182221	-0.0686078	0.465154	0.00950704	0.997117	0.0484953	0.726796	0.12661	0.0361934	0.0781148	0.0784557	0.1419	0.678335	-0.0829216
ADGRA3|Q8IWK6	0.259198	0.968942	310		0.00221991	0.923963	0.0241902	0.288955	-0.014972	0.541356	-0.000343404	1	0.0202837	0.901414	0.0303339	0.818576	0.0206271	0.912338	0.0306773	0.832894	0.0100502	0.990933	-0.000402886	1	-0.0165242	0.95345	-0.0130361	0.980744	-0.0161214	0.971607	-0.0126332	0.98803	0.00348811	0.999315	0.008971	0.996158	-0.0259415	0.876046	0.00510785	0.998864	-0.0349125	0.743016	-0.00386314	0.999507	0.0310493	0.672858	0.00226987	1	0.00944398
ADGRB1|O14514	11.4907	2.21993e-13	431		-0.162309	4.70778e-11	0.074839	0.00161623	0.106315	9.41812e-05	-0.126725	0.0010244	0.0980864	0.00643041	-0.0884239	0.0729082	0.224811	9.91894e-11	0.0383012	0.753584	-0.18651	1.49855e-06	-0.264636	3.46519e-07	0.0542313	0.388381	-0.0730206	0.196998	0.318867	0	0.191615	8.97859e-05	-0.127252	4.8133e-05	0.103503	0.117519	0.125354	0.00569303	0.19044	4.94475e-06	0.0218504	0.940389	0.0869369	0.107094	0.0650865	0.0828767	-0.282721	0.000682145	0.0837836
ADGRB2|O60241	12.7113	7.74977e-15	431		-0.147545	8.87829e-11	0.0726023	0.000881323	0.114378	5.20638e-06	-0.128921	0.000202866	0.0824038	0.0157438	-0.0707103	0.149941	0.211325	1.96189e-11	0.0582108	0.356252	-0.153114	2.26442e-05	-0.228398	1.97552e-06	0.0732604	0.0930221	-0.0466798	0.51416	0.301658	0	0.181718	4.85001e-05	-0.11994	2.85446e-05	0.16678	0.000631775	0.177091	3.41161e-06	0.217229	7.61626e-09	0.0103114	0.991175	0.0504491	0.479807	0.0401377	0.382157	-0.245219	0.00180621	0.144473
ADGRB3|O60242	11.0788	6.94335e-13	431		-0.145541	0	0.0582661	0.00104588	-0.00583422	0.77267	-0.126919	3.76053e-06	0.0690803	0.0120096	-0.0850704	0.0102457	0.195999	0	0.0418485	0.469349	-0.154151	8.30081e-08	-0.132123	0.00147201	0.001005	0.999978	-0.149158	6.49981e-07	0.133128	0.000137357	-0.017035	0.954342	-0.150163	1.1503e-12	0.040039	0.658004	-0.0179668	0.921498	0.0466119	0.359596	-0.0580057	0.179092	0.00657294	0.995756	0.0645787	0.00936904	-0.14779	0.0621003	0.0244996
ADGRG1|Q9Y653	2.70876	0.00936086	419		-0.00141712	0.955817	-0.0927063	0.000212912	0.0313947	0.266084	0.0190802	0.948971	-0.0698954	0.120816	-0.11364	0.0165185	-0.0889756	0.0491207	-0.13272	0.00645575	-0.0437448	0.647098	-0.0390479	0.861886	0.0118958	0.987367	0.0240294	0.925459	0.0509437	0.64122	0.0630773	0.511955	0.0121336	0.97713	-0.130842	0.0360031	0.00604785	0.998725	-0.0732258	0.253143	0.13689	0.00390415	0.0576159	0.479089	-0.0792736	0.0320347	-0.0509239	0.99577	-0.131393
ADGRL1|O94910	6.88946	8.99356e-08	431		-0.065158	2.89375e-08	0.0421375	0.000190149	0.00280347	0.826693	-0.0565083	0.00239312	0.0460939	0.00715157	-0.0198631	0.658345	0.102602	6.24053e-10	0.0366452	0.188989	-0.065957	0.000629291	-0.0808815	0.00234718	-0.00521591	0.988533	-0.0649445	0.00133131	0.0756656	0.000833946	0.0159369	0.869359	-0.0597286	6.00514e-05	0.0513171	0.0935735	0.00893309	0.959938	0.0478913	0.0413346	-0.042384	0.0912001	-0.0034258	0.997627	0.0389582	0.0151442	-0.0892238	0.0909891	0.0414675
ADGRL2|O95490	1.75881	0.0942568	393		-0.0166118	0.473987	0.0439243	0.0515419	-0.0262627	0.305036	-0.00906968	0.99221	0.0473731	0.348088	0.029856	0.81965	0.0564428	0.278393	0.0389257	0.713893	-0.0175171	0.953818	-0.00930697	0.996973	-0.0227433	0.895285	-0.041509	0.632166	-0.0134363	0.986752	-0.032202	0.868591	-0.0187657	0.898293	0.066134	0.435268	-0.011339	0.989197	0.0248311	0.901234	-0.077473	0.144019	-0.0413029	0.666201	0.0361701	0.511716	0.0959996	0.801438	0.14286
ADGRL3|Q9HAR2	10.4701	3.77038e-12	431		-0.0880136	8.61322e-12	0.0396734	0.00170576	0.0485334	0.000797083	-0.0670989	0.00112088	0.0536424	0.00480615	-0.0495113	0.0533311	0.120741	6.209e-11	0.0175876	0.827591	-0.103154	5.35664e-07	-0.0742409	0.0199077	0.0556187	0.0129281	-0.0373105	0.22991	0.12986	5.54538e-08	0.0369304	0.389554	-0.0929292	8.4712e-09	0.0155987	0.922355	0.0324486	0.376872	0.0805607	0.000485019	0.0168498	0.841241	0.064962	0.00852432	0.0481122	0.00577651	-0.0842607	0.254644	0.00618618
ADH1B|P00325	3.66204	0.000802118	334		0.13022	0.0371658	0.00884559	0.884561	-0.210949	0.00174296	0.235576	0.0325886	0.0958365	0.611547	0.110258	0.618208	-0.139739	0.361671	-0.125318	0.570373	0.014421	0.998556	0.310742	0.0369461	-0.11246	0.554952	-0.0537711	0.936496	-0.423202	0.000230542	-0.364513	0.00405417	0.0586885	0.857245	-0.0465142	0.976095	-0.249614	0.0376216	-0.215897	0.0983001	-0.2031	0.147277	-0.169383	0.294865	0.0337172	0.966496	0.617746	0.00371374	0.193764
ADH5|P11766	1.52337	0.159481	267		0.0137357	0.743471	0.0491326	0.234863	-0.113221	0.0211253	0.0341806	0.932124	0.0620875	0.654793	0.0660279	0.736363	0.0279069	0.958113	0.0318473	0.962904	0.00394043	0.999913	-0.0193473	0.996067	-0.130549	0.174669	-0.108282	0.373998	-0.111202	0.421722	-0.0889343	0.643072	0.0222673	0.966658	0.0155254	0.997902	-0.134931	0.178549	-0.0724184	0.700885	-0.150456	0.154903	-0.0879438	0.6146	0.0625123	0.545776	0.119873	0.969396	0.141143
ADIPOQ|Q15848	2.36381	0.022349	418		0.0579831	0.178939	0.0770858	0.0663417	0.0773239	0.104602	0.0863743	0.467446	0.0949337	0.285019	0.135863	0.149341	0.00855935	0.998862	0.0494887	0.886843	0.0409294	0.915482	0.166163	0.197881	0.133455	0.123125	0.15274	0.0899365	-0.0327083	0.969948	-0.0134228	0.998108	0.0192855	0.980657	-0.0161031	0.997278	0.0152694	0.995762	0.12542	0.240584	0.0313725	0.966783	0.141523	0.158952	0.110151	0.109696	0.332711	0.0832382	0.115166
ADIRF|Q15847	6.17256	7.24351e-07	401		0.0914908	0.00177978	-0.145155	4.27117e-07	-0.0417394	0.1955	0.0865599	0.133976	-0.138834	0.00072712	-0.0727137	0.342998	-0.225394	9.70016e-08	-0.159274	0.00360358	0.0661205	0.413012	0.0538516	0.782702	-0.0609359	0.441549	0.0439114	0.750366	-0.114787	0.0986376	-0.00994016	0.997586	0.104847	0.0109353	-0.101397	0.261348	-0.0135023	0.990476	-0.173493	0.00077474	0.0878943	0.226814	-0.0720961	0.404329	-0.15999	9.21606e-06	0.135442	0.675871	-0.0260183
ADM|P35318	1.28995	0.253572	431		-0.0225983	0.131804	0.0186042	0.201219	0.0341701	0.0403646	-0.00975296	0.965166	0.0275914	0.443645	-0.00552886	0.994725	0.0373444	0.248919	0.0042241	0.998006	-0.0331203	0.432057	-0.025257	0.82768	0.0328544	0.403976	0.0110685	0.961945	0.0581114	0.107338	0.0363255	0.534132	-0.0217859	0.592312	0.00671059	0.995465	0.0262144	0.676765	0.049006	0.158378	0.0195038	0.840949	0.0422954	0.279134	0.0227915	0.5308	-0.0164956	0.99992	0.01305
ADPGK|Q9BRR6	3.23417	0.00249842	327		0.0828602	0.0356057	0.0992836	0.0100672	0.0500901	0.225588	0.10897	0.185074	0.116985	0.0827964	0.181084	0.00931836	0.00801531	0.998833	0.0721143	0.644971	0.064099	0.677031	0.0774078	0.683825	0.0466881	0.815132	0.132719	0.0991677	-0.0307196	0.959485	0.0553115	0.834067	0.0860311	0.270039	0.0829069	0.619291	0.03893	0.904283	0.145045	0.0594793	-0.0439769	0.879225	0.0621382	0.724541	0.106115	0.102333	0.271567	0.0914182	0.242334
ADRA2B|P18089	6.07033	9.36061e-07	417		-0.136927	0.00181858	0.0488708	0.248952	-0.225869	3.28535e-06	-0.151088	0.0594805	0.0344317	0.918863	-0.0772595	0.634363	0.18552	0.00949317	0.0738289	0.71097	-0.111691	0.299926	-0.112928	0.540955	-0.213559	0.00273319	-0.359004	4.83214e-07	-0.100631	0.521629	-0.246076	0.00909577	-0.145445	0.0232411	-0.129983	0.388619	-0.345677	2.6075e-06	-0.233183	0.00350379	-0.215694	0.00850444	-0.103199	0.429403	0.112494	0.105238	-0.244526	0.427567	-0.228086
AEBP1|Q8IUX7	4.44488	8.72974e-05	431		0.0471465	0.00386104	-0.00920672	0.559369	-0.0806193	9.85746e-06	0.0326174	0.46507	-0.0202095	0.74517	0.0413509	0.324312	-0.052827	0.0746651	0.00873345	0.986598	0.0615604	0.0486914	0.0628234	0.203954	-0.0727167	0.00856242	-0.0307395	0.596848	-0.13554	9.04124e-06	-0.0935629	0.00809502	0.0419773	0.116895	-0.0200996	0.916464	-0.0878133	0.00328434	-0.0933863	0.00154729	-0.0677138	0.041122	-0.0732867	0.0228427	-0.00557298	0.990168	0.0746435	0.70024	-0.00991814
AFM|P43652	8.08258	3.07497e-09	431		0.261544	1.5185e-09	0.152869	0.000228516	-0.00589509	0.900287	0.2466	0.000175933	0.130064	0.0638077	0.440897	5.63937e-11	-0.116536	0.172722	0.194297	0.0211432	0.310833	4.77279e-06	0.264889	0.00882466	-0.00419517	0.999875	0.25621	0.000460565	-0.269085	0.00133476	-0.00867918	0.999474	0.260406	1.11357e-06	0.163681	0.182241	0.00136092	0.999997	0.150469	0.107568	-0.162321	0.0718614	-0.0132128	0.99726	0.149108	0.010252	0.386719	0.0206786	0.247566
AGA|P20933	3.67994	0.00071298	431		-0.0327107	0.126524	-0.00587083	0.77735	0.0932215	9.93503e-05	-0.0346355	0.643346	-0.00699937	0.993479	-0.0387879	0.619578	0.0276361	0.771112	-0.00415236	0.999345	-0.0317885	0.740441	-0.0923472	0.12736	0.0629042	0.158207	0.0505271	0.404165	0.155251	0.000158417	0.142874	0.00134696	-0.012377	0.959189	-0.0330147	0.850893	0.0750382	0.112274	0.0787513	0.0883454	0.108053	0.00764127	0.111766	0.00548054	0.00371306	0.998693	-0.171249	0.0697363	-0.0928258
AGRN|O00468	4.5562	6.4089e-05	431		-0.0514857	8.05812e-06	0.00519236	0.639056	0.0340245	0.00742847	-0.0426692	0.0348239	0.011897	0.833001	-0.048419	0.0245242	0.0545661	0.00230665	-0.00574984	0.988888	-0.060316	0.00191186	-0.054318	0.0754068	0.03262	0.177847	-0.0179927	0.725855	0.086938	6.28732e-05	0.0363253	0.290137	-0.0506127	0.000848385	0.0185429	0.830094	0.0428975	0.0767235	0.0435198	0.0718012	0.0243546	0.525818	0.0249769	0.5067	0.000622252	0.999959	-0.0761826	0.223738	0.000429981
AGT|P01019	2.54264	0.0142445	431		-0.0329924	0.0144636	0.00939403	0.471906	0.0413451	0.00582331	-0.0206897	0.680064	0.0185977	0.677549	-0.0262605	0.560296	0.0392874	0.13195	-0.00557078	0.993763	-0.0448582	0.104573	-0.00104892	0.999978	0.0576933	0.0130505	0.0135234	0.910922	0.0587422	0.053489	0.0145723	0.93156	-0.0441699	0.0247802	-0.00600404	0.99551	0.0310439	0.451225	0.0458539	0.131252	0.0370479	0.297713	0.0518579	0.0702316	0.01481	0.76202	0.0224441	0.99874	0.0124572
AHCY|P23526	0.922477	0.489078	332		-0.0502411	0.327701	-0.036458	0.467539	-0.0892545	0.111764	-0.0722922	0.733328	-0.0523584	0.848635	-0.0846913	0.687668	0.0199338	0.991592	-0.0123991	0.998702	-0.0323329	0.973637	-0.00188896	0.999997	-0.0643848	0.804098	-0.130813	0.318077	-0.0624959	0.886443	-0.128924	0.481242	-0.0664281	0.687017	-0.0552064	0.938676	-0.103361	0.533722	-0.128793	0.339016	-0.0481549	0.935343	-0.0735868	0.805755	-0.0254319	0.973018	0.0776038	0.998993	0.0146928
AHNAK|Q09666	5.15612	1.19948e-05	431		0.112096	9.96248e-06	0.0394067	0.106202	-0.0672137	0.0161526	0.113791	0.0059796	0.0379776	0.610891	0.15653	0.000216669	-0.0758134	0.111831	0.0427393	0.705961	0.118553	0.00731396	0.0827979	0.338469	-0.0822431	0.0932196	0.0401968	0.716308	-0.165041	0.000798439	-0.0426011	0.781923	0.12244	0.000182036	0.00889087	0.997738	-0.0874907	0.115811	-0.0376188	0.773658	-0.0963815	0.0704904	-0.0465097	0.642457	0.0498718	0.291542	0.187052	0.117761	0.089907
AHSG|P02765	10.6826	2.08675e-12	431		0.267727	0	0.164652	1.50899e-05	0.0166977	0.697955	0.251404	2.05711e-05	0.139906	0.0191048	0.460979	0	-0.111497	0.141826	0.209575	0.00400075	0.321073	1.68075e-07	0.287624	0.00108669	0.0268698	0.960763	0.287663	8.42629e-06	-0.260754	0.000567647	3.90464e-05	1	0.260793	7.57214e-08	0.193227	0.0463986	0.0357805	0.934678	0.19055	0.00977706	-0.157446	0.0492967	-0.00267697	0.99997	0.154769	0.00244514	0.433052	0.00135833	0.293754
AJAP1|Q9UKB5	6.45259	3.09739e-07	431		-0.116281	3.06039e-08	0.0214562	0.284209	0.0699189	0.0023845	-0.112612	0.000509733	0.0228803	0.805769	-0.0929781	0.014548	0.135493	8.51525e-06	0.0196343	0.932071	-0.115858	0.0008219	-0.130932	0.00748974	0.0625267	0.138176	-0.0489059	0.400871	0.193459	4.30857e-07	0.0820263	0.122816	-0.111433	2.49558e-05	0.0594968	0.432981	0.0952272	0.0171846	0.103613	0.00782507	0.0357304	0.688282	0.044116	0.527323	0.00838558	0.983869	-0.164369	0.0724313	0.0298646
AK1|P00568	1.65489	0.118411	431		0.0925881	0.0286561	0.00976284	0.811675	-0.111831	0.0173517	0.103116	0.288493	0.0175165	0.986916	0.100317	0.386433	-0.0855991	0.432526	-0.00279874	0.999974	0.0828004	0.537761	0.0803306	0.769021	-0.118219	0.193498	-0.0210408	0.987736	-0.19855	0.0314845	-0.101371	0.542297	0.0971781	0.194686	-0.0237884	0.991076	-0.1341	0.176701	-0.1129	0.320743	-0.110312	0.344656	-0.0891112	0.538474	0.0212007	0.97035	0.145168	0.913752	0.0285104
AKAP12|Q02952	2.5638	0.013791	355		0.073269	0.0402242	-0.007846	0.820477	-0.120254	0.00194727	0.0519315	0.720606	-0.0242999	0.9456	0.0709747	0.522873	-0.0762313	0.401498	0.0190432	0.986594	0.0952746	0.249539	0.168899	0.0642046	-0.072788	0.438827	-0.0323383	0.926775	-0.241686	0.000416098	-0.201237	0.00877061	0.0404497	0.7675	0.0429088	0.913442	-0.0841194	0.413618	-0.113322	0.165659	-0.127028	0.0899325	-0.156231	0.0223811	-0.0292027	0.890013	0.13425	0.868375	0.0152338
AKR1A1|P14550	4.27187	0.000140912	431		0.081207	0.000738415	-0.0842118	0.000317484	-0.0490166	0.0652645	0.0600771	0.264275	-0.0952015	0.00741731	-0.00806756	0.995953	-0.155279	1.10975e-05	-0.0681447	0.276674	0.087134	0.0629196	0.0958402	0.177163	-0.0416088	0.604121	0.0346908	0.774132	-0.137449	0.00469227	-0.0611493	0.487705	0.0762996	0.0311615	-0.0958146	0.155933	-0.0567324	0.426314	-0.137007	0.00161818	0.0390823	0.725907	-0.0411926	0.694115	-0.0802749	0.0159647	0.114791	0.650699	-0.0745717
AKR1B1|P15121	5.37218	6.53787e-06	431		-0.0196315	0.251391	-0.0888967	1.40102e-07	-0.0392597	0.0391792	-0.04052	0.315805	-0.0993614	2.06586e-05	-0.114332	6.04533e-05	-0.0588414	0.0525383	-0.0738124	0.0343486	-0.014971	0.932687	0.00273023	0.999809	-0.0278968	0.65351	-0.0551392	0.146909	-0.030627	0.722178	-0.0578695	0.239267	-0.0272424	0.516481	-0.110118	0.00459134	-0.053399	0.189783	-0.135004	4.14357e-06	0.0567194	0.151675	-0.0248861	0.792752	-0.0816055	0.000163322	-0.052025	0.954111	-0.146138
ALAD|P13716	1.69118	0.109301	429		0.056897	0.405372	0.0662512	0.318405	-0.229229	0.00269222	0.0977991	0.726059	0.0943906	0.678138	0.119064	0.651581	-0.0034085	0.999982	0.0212647	0.997343	0.0246732	0.994782	0.0150404	0.999509	-0.25122	0.0455067	-0.177616	0.316069	-0.26626	0.109553	-0.192657	0.406246	0.0736034	0.788616	0.00496372	0.99998	-0.269795	0.056203	-0.182117	0.322973	-0.274759	0.0545148	-0.187081	0.311032	0.0876778	0.664963	0.111579	0.998892	0.0807779
ALB|P02768	13.0761	2.86339e-15	431		0.300457	0	0.119909	0.000727788	0.0119689	0.76649	0.31217	6.55978e-09	0.120819	0.0367399	0.433536	0	-0.19135	0.000588917	0.121367	0.152777	0.312717	4.87998e-08	0.363712	3.33762e-06	0.0442587	0.822475	0.3228	5.55331e-08	-0.319454	2.47365e-06	-0.0409123	0.923882	0.278541	6.33375e-10	0.0847427	0.613942	-0.0114577	0.997073	0.120673	0.147737	-0.0962004	0.332404	0.03593	0.923146	0.13213	0.00722998	0.557913	9.77609e-07	0.230174
ALB|P02769	12.4327	1.66147e-14	431		0.299343	0	0.11313	0.00161811	-0.012202	0.764831	0.31116	1.13636e-08	0.114604	0.0575432	0.42465	0	-0.196556	0.000466241	0.113489	0.210545	0.310046	9.47712e-08	0.352905	9.26317e-06	0.0151132	0.991313	0.295969	1.06191e-06	-0.337792	7.64962e-07	-0.0569366	0.825416	0.280855	7.40401e-10	0.0876888	0.596489	-0.0291242	0.957237	0.0928095	0.372545	-0.116813	0.18123	0.00512066	0.999752	0.121934	0.0177548	0.546557	2.53596e-06	0.232791
ALCAM|Q13740	8.85759	3.45483e-10	431		-0.0649393	1.33634e-08	0.0050213	0.64475	0.0506601	5.57854e-05	-0.0519651	0.00471117	0.0150731	0.69708	-0.063417	0.00103522	0.0670382	6.50961e-05	-0.011452	0.917853	-0.0784901	1.43415e-05	-0.0686664	0.0108577	0.0488189	0.0113698	-0.0149902	0.814732	0.117485	1.26023e-08	0.0536762	0.04075	-0.0638091	7.82569e-06	0.0515064	0.0782469	0.0816117	2.50391e-05	0.0705984	0.000401709	0.0301053	0.320855	0.0190919	0.702215	-0.0110133	0.819353	-0.0884178	0.0789082	0.0334703
ALDH1A1|P00352	2.1879	0.034331	431		-0.0519659	0.117167	0.0616365	0.055837	-0.0995445	0.00703009	-0.0349838	0.869844	0.0708968	0.308023	0.0128841	0.993844	0.105881	0.0826857	0.0478678	0.799322	-0.0580127	0.629515	-0.0123566	0.997594	-0.0794533	0.323077	-0.144806	0.0215701	-0.0670967	0.637413	-0.13245	0.119718	-0.0653531	0.323919	0.00298996	0.999962	-0.138544	0.0383097	-0.0567416	0.69366	-0.141534	0.0343667	-0.0597315	0.662728	0.0818021	0.12685	-0.00846613	1	0.00438223
ALDOA|P04075	41.5607	1.80669e-44	431		-0.076634	8.5097e-06	-0.260746	0	0.0395138	0.0369291	-0.101817	0.000105453	-0.262494	0	-0.366113	0	-0.160677	2.37602e-11	-0.264296	0	-0.103619	0.000225158	-0.13458	0.000411771	0.00999455	0.975526	-0.046722	0.270022	0.144575	5.91304e-06	0.0878586	0.0225929	-0.0567165	0.0219545	-0.18698	1.03958e-07	0.0885934	0.00512137	-0.197671	0	0.275574	0	-0.0106903	0.978556	-0.286264	0	-0.205938	0.000327541	-0.22757
ALDOC|P09972	14.0087	2.28216e-16	431		-0.0874958	2.89437e-08	-0.108844	0	0.0364548	0.0344621	-0.11551	6.40923e-07	-0.123613	1.69246e-09	-0.202655	0	-0.00810313	0.979931	-0.0871459	0.00245792	-0.0790428	0.00303101	-0.0903727	0.01706	0.0350305	0.376112	-0.0515846	0.126174	0.125403	1.80002e-05	0.0387882	0.506397	-0.0866151	1.16767e-05	-0.103141	0.00306569	0.0401958	0.345111	-0.0705613	0.0199136	0.143337	4.77747e-08	0.0325797	0.541755	-0.110757	3.30899e-09	-0.185817	0.000387424	-0.170967
AMBP|P02760	11.2447	4.38405e-13	431		0.286046	0	0.0816235	0.0202381	-0.0482613	0.228767	0.313265	4.63772e-09	0.0976808	0.127366	0.37039	1.23784e-10	-0.215584	6.59635e-05	0.0571252	0.751103	0.27271	2.25213e-06	0.345204	1.02085e-05	-0.0181342	0.984413	0.247603	4.70087e-05	-0.363339	4.88634e-08	-0.0976017	0.437879	0.265737	3.27649e-09	0.0547438	0.857479	-0.0661191	0.644002	0.0247422	0.971923	-0.120863	0.145106	-0.0300017	0.952478	0.0908613	0.115395	0.530992	3.45708e-06	0.196225
AMIGO2|Q86SJ2	1.30132	0.248929	330		0.0547635	0.08243	0.0223207	0.471441	-0.00706873	0.834298	0.0300594	0.899973	-0.000150289	1	0.0849664	0.255406	-0.0302097	0.896202	0.054907	0.669369	0.0851167	0.247288	0.00577595	0.999638	-0.0355538	0.849475	0.0401251	0.823913	-0.0413298	0.846501	0.0343492	0.915718	0.0756789	0.183899	0.0997837	0.292726	0.0458701	0.760685	0.0351838	0.877896	-0.0539136	0.682354	-0.0646	0.548172	-0.0106864	0.991591	0.027215	0.999973	0.117786
AMY2A|P04746	1.98761	0.0563602	322		0.141791	0.0160366	0.0849451	0.140242	-0.0484231	0.443559	0.218227	0.0343473	0.145418	0.205003	0.212245	0.0706702	-0.0728089	0.79712	-0.00598161	0.999899	0.0668273	0.865861	0.262561	0.0785648	0.017106	0.996647	0.111638	0.566328	-0.245455	0.0556993	-0.150923	0.442873	0.0945322	0.524048	0.189573	0.284416	0.0210759	0.994976	0.0638184	0.886404	-0.168498	0.250961	-0.125755	0.519742	0.0427425	0.92358	0.403989	0.128672	0.299384
AMY2B|P19961	4.94565	2.16307e-05	431		0.0752509	2.79367e-05	0.0243721	0.158448	-0.0527491	0.00777684	0.0739619	0.0143698	0.0216134	0.758552	0.103491	0.00067256	-0.0523485	0.127195	0.0295287	0.722192	0.0818772	0.00955963	0.157488	5.32601e-05	-0.0108518	0.972677	0.0361221	0.538394	-0.16834	3.28614e-07	-0.121366	0.000993093	0.0469738	0.104495	0.0172649	0.957186	-0.0574345	0.164931	-0.0306918	0.688394	-0.0746995	0.0388991	-0.0479568	0.319318	0.0267427	0.540634	0.158563	0.0262645	0.0159131
ANG|P03950	10.5519	3.00217e-12	431		0.133827	8.72777e-08	0.0489032	0.0410269	-0.170554	9.66473e-10	0.127178	0.00115142	0.0401093	0.550372	0.191809	1.75108e-06	-0.0870688	0.0430834	0.0646306	0.348576	0.151699	0.000179397	0.13392	0.0303428	-0.170711	7.01727e-06	-0.0363815	0.763651	-0.304631	0	-0.170301	0.00080371	0.134329	1.97185e-05	0.016858	0.984196	-0.191757	5.14057e-06	-0.132044	0.00371405	-0.208615	6.74252e-07	-0.148902	0.000814286	0.0597131	0.137329	0.122931	0.601727	0.00615701
ANGPTL1|O95841	3.43079	0.00139665	431		0.05799	0.00159054	-0.015843	0.371751	-0.063129	0.00195706	0.033049	0.555598	-0.0347279	0.414716	0.0479971	0.296148	-0.0677769	0.0303657	0.0149481	0.95531	0.082725	0.0112568	0.056345	0.399582	-0.0640437	0.0627539	-0.00528695	0.997533	-0.120389	0.000774013	-0.061632	0.241176	0.0587568	0.029259	-0.0240126	0.901745	-0.0685245	0.077924	-0.081647	0.0233321	-0.044512	0.408088	-0.0576344	0.188953	-0.0131225	0.919615	0.0671601	0.881221	-0.0142706
ANGPTL2|Q9UKU9	5.13173	1.28441e-05	431		0.040607	0.000840905	0.0523871	1.01523e-05	0.00653959	0.625939	0.0357024	0.141547	0.0447458	0.0152158	0.102	1.86695e-07	0.00904341	0.944602	0.0662975	0.00336318	0.0572541	0.00711753	0.0740019	0.0108285	0.0235868	0.508606	0.0526232	0.0222716	-0.0504152	0.0715514	-0.0213787	0.759861	0.0290364	0.163685	0.0397786	0.313619	-0.00185914	0.999657	0.0549137	0.0203417	-0.0416378	0.127013	0.0151351	0.857008	0.0567728	0.000213976	0.0562945	0.685418	0.0222464
ANGPTL4|Q9BY76	4.79029	3.37806e-05	420		0.0322887	0.365042	-0.188774	8.69506e-08	0.0384278	0.328264	0.00626302	0.999245	-0.197176	6.023e-05	-0.172819	0.00697755	-0.203439	0.000160713	-0.179082	0.0088794	0.0243571	0.966858	0.0411469	0.934299	0.0431079	0.823187	0.0719472	0.537852	0.00196102	0.999988	0.0308003	0.962694	0.0288392	0.898862	-0.113743	0.330917	0.0882589	0.3785	-0.12696	0.103666	0.202002	0.00172586	-0.0132172	0.995362	-0.215219	9.77424e-07	0.0291336	0.999989	-0.114591
ANGPTL7|O43827	5.28416	8.37287e-06	431		0.191638	6.78204e-06	0.134608	0.00106123	0.0097314	0.834984	0.14514	0.0612243	0.0877849	0.330852	0.360385	1.19532e-07	-0.0573554	0.741061	0.215245	0.00745591	0.2726	7.23073e-05	0.285773	0.00349954	0.0577738	0.763727	0.216825	0.00414927	-0.227999	0.00894502	-0.0689481	0.799893	0.159051	0.00657581	0.116357	0.471267	-0.00241053	0.999982	0.138547	0.154118	-0.118768	0.276832	0.0221899	0.987097	0.140958	0.0163344	0.311286	0.12419	0.125918
ANPEP|P15144	11.4573	2.43473e-13	431		0.154168	0	0.0550828	0.00413762	0.043395	0.0476094	0.149578	3.7694e-07	0.0475035	0.207651	0.218536	0	-0.102075	0.000757717	0.0689574	0.123097	0.171032	3.6897e-08	0.212744	4.3351e-07	0.0733347	0.0419464	0.207107	6.57693e-11	-0.139409	0.000246282	-0.00563672	0.998571	0.133773	5.54416e-08	0.058738	0.402575	0.0458086	0.444306	0.0997015	0.00720482	-0.0129294	0.975422	0.0409635	0.551014	0.053893	0.0729418	0.264931	3.4139e-05	0.0949782
ANTXR1|Q9H6X2	0.394987	0.905249	431		0.0125216	0.341192	0.00909042	0.476628	0.00693022	0.635037	0.0108237	0.933028	0.00708517	0.972201	0.0234495	0.632669	-0.0037385	0.996649	0.0126258	0.930508	0.0163643	0.830411	0.0228468	0.814543	0.0122068	0.912255	0.0211356	0.714435	-0.01064	0.96501	-0.0017112	0.999865	0.00892878	0.936375	0.00808586	0.988491	0.00625671	0.990168	0.0157081	0.871221	-0.00182915	0.999751	0.00762221	0.983015	0.00945137	0.919601	0.0409816	0.947815	0.0216235
ANTXR2|P58335	3.42694	0.00142458	412		0.0770137	0.00777666	0.0605393	0.0305712	-0.0343661	0.282068	0.101036	0.0555812	0.0756325	0.14296	0.13751	0.00792218	-0.0254032	0.914243	0.0364739	0.856252	0.0618771	0.455634	0.129495	0.103735	-0.00769662	0.99755	0.0510497	0.647578	-0.137192	0.0283933	-0.0784453	0.432672	0.0587463	0.295222	0.0609755	0.684329	-0.0339708	0.874871	0.026186	0.938246	-0.0949463	0.152339	-0.0347895	0.868086	0.0601569	0.247792	0.29752	0.00460489	0.188543
ANXA1|P04083	1.08843	0.370851	276		0.134859	0.0316255	0.00837593	0.890035	-0.0190558	0.776896	0.138186	0.385641	0.0109173	0.998968	0.142356	0.380611	-0.127269	0.468175	0.00417016	0.999973	0.131439	0.460598	0.2833	0.0817627	0.055852	0.911278	0.134382	0.458015	-0.227448	0.137266	-0.148918	0.537998	0.0785299	0.708498	0.0880864	0.867953	0.0316964	0.985818	0.0101062	0.999521	-0.05639	0.940756	-0.0779802	0.859385	-0.0215903	0.99039	0.296761	0.589528	0.0983258
ANXA2|P07355	0.84143	0.5534	417		0.0155638	0.763741	0.0740411	0.142032	-0.0770331	0.179331	-0.00428739	0.999922	0.0525541	0.845956	0.106707	0.516103	0.0568415	0.845967	0.110995	0.529599	0.0541531	0.891563	0.0915996	0.801793	-0.0373316	0.956375	-0.0489224	0.924878	-0.128931	0.455688	-0.140522	0.425218	-0.0115908	0.997471	0.0033614	0.999986	-0.124247	0.40815	-0.0243632	0.990276	-0.127608	0.402393	-0.0277246	0.98663	0.0998835	0.322006	0.0656962	0.999771	-0.0215565
ANXA5|P08758	2.9168	0.00544717	431		0.0111932	0.659637	-0.020845	0.398478	-0.0689759	0.0148479	-0.0186306	0.951392	-0.0432927	0.513292	-0.00292545	0.999837	-0.0246621	0.888222	0.0157051	0.979947	0.0403672	0.698969	-0.137742	0.0315215	-0.145051	0.000349323	-0.0821306	0.145296	-0.00730849	0.99831	0.0556117	0.618094	0.0629202	0.143585	-0.00351413	0.999864	-0.0573645	0.471628	-0.0843456	0.148818	-0.0538503	0.532885	-0.0808315	0.183349	-0.0269812	0.78185	-0.154845	0.337713	-0.0153821
ANXA6|P08133	1.50597	0.163465	408		0.0365597	0.256205	-0.0101637	0.745486	-0.0547645	0.127903	0.0134652	0.990415	-0.0281149	0.895544	0.0321011	0.906744	-0.0415801	0.77621	0.0186359	0.98305	0.060216	0.570599	-0.0334617	0.953571	-0.090499	0.194345	-0.0295255	0.93049	-0.0570373	0.734966	0.00393627	0.99989	0.0609735	0.357617	0.0591952	0.774912	-0.00820417	0.998489	-0.0424675	0.837731	-0.0673994	0.544434	-0.101663	0.189993	-0.0342633	0.780458	0.0377408	0.999895	0.113014
ANXA7|P20073	0.331999	0.939148	356		-0.0453191	0.349058	0.0190506	0.686087	-0.0395198	0.448474	-0.0549469	0.848291	0.0103347	0.998209	-0.0218115	0.990009	0.0652816	0.754286	0.0331355	0.972148	-0.0321462	0.967172	-0.0894014	0.759497	-0.0631627	0.774517	-0.0901427	0.584307	0.0262387	0.988014	-0.000741378	1	-0.02698	0.965005	0.0344209	0.979697	-0.0296742	0.9772	-0.0153674	0.996617	-0.0640952	0.827945	-0.0497883	0.908902	0.0143069	0.994072	-0.0603599	0.999741	0.0567235
AOC3|Q16853	3.97518	0.000321661	418		0.129529	7.35794e-06	0.0420278	0.129906	0.0185344	0.557068	0.139209	0.00257485	0.0468105	0.545806	0.174378	0.000310829	-0.0923984	0.0769766	0.0351689	0.865136	0.127567	0.0127244	0.133852	0.0803491	0.0207839	0.954293	0.14868	0.00345778	-0.113068	0.0950668	0.0148283	0.99159	0.127896	0.000762346	-0.0223093	0.976495	-0.0251967	0.942614	0.0397754	0.811694	-0.00288746	0.999901	0.0620847	0.504012	0.0649722	0.183398	0.214515	0.114901	0.0399392
AP1B1|Q10567	3.12248	0.00321114	403		-0.0516253	0.0123461	-0.0518039	0.00970893	-0.0578593	0.0100668	-0.0446087	0.397239	-0.0427379	0.332877	-0.112553	0.00155737	0.00187076	0.999889	-0.067944	0.160149	-0.0698147	0.0932332	-0.0659168	0.336356	-0.0652791	0.100799	-0.111723	0.00184378	0.000637677	0.999998	-0.0458059	0.586643	-0.0464436	0.21822	-0.0541054	0.488942	-0.0596405	0.230485	-0.110114	0.00289133	-0.00553513	0.998131	-0.0560089	0.295586	-0.0504738	0.136676	-0.0979475	0.618986	-0.0758042
AP2A1|O95782	2.62006	0.0118067	398		0.0338403	0.110276	-0.0263183	0.202089	0.044818	0.055827	-0.00994721	0.986425	-0.0602432	0.102664	0.0176471	0.943095	-0.050296	0.296368	0.0275943	0.841294	0.0778903	0.057426	-0.0132343	0.988594	0.0205301	0.900855	0.0707032	0.121108	0.0337643	0.783428	0.0839375	0.118719	0.0501732	0.175812	0.0437916	0.694819	0.0914913	0.0272974	0.0396327	0.620757	0.0476997	0.481346	-0.00415883	0.999312	-0.0518585	0.136275	-0.0721187	0.913633	-0.00184237
AP2A2|O94973	1.95612	0.0598056	413		0.00914836	0.673934	-0.0694024	0.00112341	0.0155794	0.520159	0.0151819	0.957037	-0.0600663	0.117936	-0.0706529	0.129658	-0.0752481	0.0523609	-0.0858348	0.0619144	-0.0105866	0.987401	0.0185402	0.973191	0.0204347	0.910272	0.0262003	0.856903	0.00189449	0.999953	0.00766012	0.997367	0.00576563	0.995759	-0.0733829	0.295798	0.0129863	0.980467	-0.0551619	0.363582	0.0863692	0.0623189	0.018221	0.953473	-0.0681482	0.0291205	-0.0228958	0.999939	-0.101788
AP2B1|P63010	10.6775	2.11634e-12	431		-0.0321283	0.0245841	-0.0971341	0	0.0243777	0.123901	-0.0534667	0.0342191	-0.107377	1.44197e-08	-0.136086	2.77487e-09	-0.05391	0.0261441	-0.0826197	0.00166132	-0.0287097	0.515134	-0.0656147	0.0916978	0.0073208	0.983383	-0.0133023	0.927218	0.0729355	0.015541	0.0523124	0.176104	-0.0206231	0.59648	-0.0429047	0.394374	0.0604888	0.0343701	-0.0554138	0.0641615	0.103393	3.08296e-05	-0.0125091	0.944722	-0.115903	0	-0.154614	0.00217811	-0.108576
APCS|P02743	26.1385	9.88376e-30	431		0.73143	0	0.174551	0.00255732	-0.236661	0.000357932	0.701176	0	0.13793	0.236604	0.940502	0	-0.563245	1.14343e-11	0.239326	0.054874	0.802572	0	0.747691	2.46559e-09	-0.228647	0.0324073	0.497901	3.24646e-07	-0.976338	0	-0.249789	0.0910459	0.726549	0	0.271066	0.0802273	-0.17205	0.24748	-0.0314055	0.986663	-0.443115	1.61087e-05	-0.302471	0.00713311	0.140644	0.152555	0.970734	1.28141e-07	0.428416
APLP1|P51693	12.6703	8.66778e-15	431		-0.133673	4.2062e-11	0.0274652	0.157355	0.123043	5.03734e-08	-0.110208	0.000435049	0.0443439	0.276388	-0.109935	0.00152082	0.154552	9.86298e-08	0.000273597	1	-0.154279	1.27332e-06	-0.192784	8.34066e-06	0.0930295	0.00563498	-0.0205855	0.90502	0.285814	0	0.172199	1.41943e-05	-0.113615	7.93782e-06	0.0806278	0.151419	0.158389	3.42979e-06	0.167633	8.36126e-07	0.0777611	0.0651802	0.0870054	0.0304723	0.00924429	0.976583	-0.232876	0.000659949	0.0452494
APLP2|Q06481	3.90102	0.000390495	431		-0.0920616	4.90095e-06	0.0185467	0.337472	-0.0238001	0.281756	-0.070552	0.0512369	0.0344879	0.498348	-0.077869	0.0456493	0.10504	0.000577834	-0.00731704	0.99562	-0.112357	0.000766137	-0.100764	0.0514628	-0.0282688	0.744436	-0.117246	0.000690185	0.0724951	0.145697	-0.0164821	0.967733	-0.0889772	0.000765265	0.00336314	0.999752	-0.033898	0.695372	-0.0101269	0.988149	-0.0372611	0.632881	-0.0134901	0.973341	0.0237711	0.713761	-0.130751	0.243425	-0.0204371
APMAP|Q9HDC9	8.07042	3.18249e-09	431		0.196854	1.76232e-09	0.11	0.00044576	0.0533125	0.134294	0.176461	0.000443011	0.0858587	0.133326	0.329039	1.17432e-10	-0.0906028	0.153018	0.152577	0.0150616	0.24318	1.98915e-06	0.178019	0.0258196	0.043766	0.766347	0.246967	3.34131e-06	-0.134253	0.0695853	0.0689478	0.630564	0.203201	4.54762e-07	0.127478	0.160796	0.0649484	0.56421	0.168982	0.00457153	-0.0625293	0.600434	0.041504	0.844164	0.104033	0.021398	0.240764	0.111528	0.167777
APOA1|P02647	6.88216	9.18145e-08	431		0.232777	4.69076e-07	0.143736	0.0012272	0.0519452	0.304218	0.241179	0.00080906	0.140304	0.0620493	0.394131	8.43417e-08	-0.100875	0.352013	0.152952	0.149299	0.253827	0.000917169	0.333915	0.00128003	0.103611	0.370229	0.301246	9.50156e-05	-0.230303	0.0172092	-0.0326681	0.978573	0.197635	0.00116957	0.14927	0.316975	0.0556277	0.862253	0.197538	0.0296775	-0.0936424	0.55772	0.0482678	0.907439	0.14191	0.0298606	0.559273	0.000243821	0.315029
APOA2|P02652	8.85851	3.4459e-10	431		0.294209	4.55844e-10	0.169971	0.000171214	0.0238686	0.641649	0.289749	4.18794e-05	0.154364	0.0356379	0.489684	8.97482e-12	-0.135384	0.130082	0.199935	0.033574	0.335319	6.13064e-06	0.376589	0.000248784	0.0659302	0.741529	0.331573	1.80652e-05	-0.310659	0.000571786	-0.0450159	0.948966	0.265643	6.06529e-06	0.159928	0.269666	0.017197	0.995225	0.190695	0.0430743	-0.142731	0.202678	0.0307666	0.97464	0.173498	0.00511717	0.544903	0.000530647	0.279624
APOA4|P06727	8.90863	2.99245e-10	431		0.23462	5.16083e-08	0.142203	0.000592085	0.179859	0.000148096	0.262253	5.39907e-05	0.154306	0.0175666	0.387984	1.25871e-08	-0.107948	0.230556	0.12573	0.242187	0.233678	0.00106587	0.189339	0.107047	0.15697	0.0433448	0.406687	3.69337e-09	-0.0323691	0.970213	0.217348	0.0237142	0.249718	3.24922e-06	0.123525	0.422853	0.167283	0.0567204	0.31629	1.51154e-05	0.0437587	0.912857	0.192765	0.0211951	0.149006	0.0102175	0.357996	0.0439237	0.24759
APOB|P04114	1.53839	0.152413	431		0.137691	0.00780973	0.0390755	0.435158	-0.0640016	0.263772	0.183574	0.0496684	0.0731147	0.65987	0.16741	0.133449	-0.110459	0.382681	-0.0161642	0.997267	0.0942951	0.595702	0.141048	0.507545	-0.0623654	0.825828	0.0743655	0.777328	-0.203413	0.0982389	-0.0666822	0.889979	0.136731	0.102441	0.0735969	0.87807	-0.040916	0.957083	-0.0139312	0.998173	-0.114513	0.491747	-0.0875281	0.703932	0.0269849	0.966674	0.26666	0.558069	0.168536
APOC1|P02654	5.94839	1.28847e-06	431		0.0509812	0.327359	0.179475	0.000420912	0.232951	6.46667e-05	0.107042	0.44345	0.211743	0.00587033	0.237668	0.0128756	0.104701	0.439749	0.130626	0.390199	0.0259251	0.986417	0.184169	0.276792	0.301187	0.000275414	0.305374	0.000729176	0.117018	0.554211	0.121205	0.568007	0.00418658	0.99988	0.197363	0.195679	0.24472	0.0145424	0.418409	2.58523e-06	0.0473576	0.938334	0.221046	0.036728	0.173688	0.0168484	0.492258	0.0137926	0.425387
APOC2|P02655	4.33651	0.000117855	431		-0.0188228	0.694572	0.212066	6.74811e-06	0.05866	0.270707	0.0524905	0.857232	0.254262	0.000128008	0.200119	0.0281921	0.201772	0.0099796	0.147629	0.212941	-0.0541433	0.867315	0.0727774	0.867898	0.105468	0.401316	0.0547804	0.875282	0.0326905	0.978542	-0.017997	0.996799	-0.0506875	0.798429	0.281093	0.0122969	0.104691	0.500848	0.292917	0.000642903	-0.176402	0.0905291	0.0118241	0.998636	0.188226	0.00302692	0.319791	0.225721	0.456711
APOC3|P02656	6.00256	1.10569e-06	431		0.0633592	0.159525	0.236001	1.08422e-07	0.071019	0.15559	0.122061	0.202294	0.266387	1.35557e-05	0.313715	2.53562e-05	0.144326	0.0810625	0.191655	0.0378409	0.0473285	0.889727	0.105194	0.636037	0.0924495	0.463236	0.141117	0.165626	-0.0127443	0.998385	0.0359232	0.970924	0.0486676	0.78713	0.235567	0.0325368	0.0707307	0.745532	0.30701	9.78293e-05	-0.164837	0.0927684	0.0714423	0.745472	0.236279	2.48059e-05	0.365317	0.0624425	0.42351
APOC4|P55056	2.9747	0.0050521	282		-0.0263076	0.73619	0.218408	0.00461745	-0.238386	0.00496982	-0.0330017	0.99015	0.20446	0.165606	0.207642	0.261973	0.237461	0.123118	0.240644	0.195718	0.00318215	0.999992	0.0205934	0.99894	-0.20647	0.241897	-0.263284	0.120087	-0.227064	0.254763	-0.283877	0.133221	-0.0568134	0.928697	0.191937	0.529798	-0.257306	0.129621	-0.0274377	0.995607	-0.449243	0.00122351	-0.219374	0.265481	0.229868	0.0573616	0.253292	0.91072	0.386214
APOD|P05090	10.1733	8.62781e-12	431		0.182971	0	0.0463091	0.057371	0.0662511	0.0175435	0.173814	4.27988e-06	0.0356867	0.656453	0.238805	2.91828e-09	-0.138127	0.000282387	0.0649915	0.36007	0.203118	3.17969e-07	0.268616	5.35631e-07	0.11003	0.0103738	0.263172	6.99022e-11	-0.158586	0.00138435	-0.00544493	0.999371	0.153142	1.26719e-06	0.0748698	0.400662	0.0852484	0.130392	0.121769	0.0109215	0.0103786	0.993575	0.0468991	0.635001	0.0365205	0.566651	0.338394	3.09272e-05	0.124027
APOE|P02649	5.89648	1.4919e-06	431		-0.0734628	0.000505297	0.0241975	0.235156	0.110147	3.01887e-06	-0.0791413	0.0327549	0.0179302	0.900129	-0.0439982	0.499112	0.0970715	0.00350836	0.0351431	0.716731	-0.0619284	0.183379	-0.0253971	0.927517	0.134803	3.88431e-05	0.0443712	0.503562	0.1602	6.09545e-05	0.0697683	0.253336	-0.0904321	0.00129301	0.0196486	0.961319	0.107022	0.00641353	0.132996	0.000356799	0.0873738	0.041406	0.113347	0.00372962	0.0259736	0.689982	-0.0916799	0.751627	-0.0346215
APOE2|APOE2	9.78793	3.08041e-11	392		0.44493	0.00179988	0.971188	0	-0.165827	0.282798	0.366624	0.238621	0.846186	1.28252e-05	1.55794	0	0.479562	0.0606746	1.19132	1.03143e-06	0.711759	0.0036629	0.76772	0.0236138	0.00742199	0.999981	0.328018	0.413354	-0.760298	0.00698281	-0.439702	0.286858	0.320596	0.218606	1.11949	0.000149187	-0.0680369	0.988984	0.848922	0.000565903	-1.18753	7.67034e-07	-0.270571	0.613456	0.916959	1.72917e-07	1.10477	0.0601785	1.32288
APOE4|APOE4	18.1514	3.98997e-21	431		-0.101138	0.52711	-1.678	0	-0.217824	0.220214	-0.245768	0.680905	-1.67527	0	-1.9697	0	-1.4295	5.05943e-10	-1.72393	1.99266e-10	-0.294431	0.590422	0.160569	0.956831	-0.0845514	0.981928	-0.27552	0.667646	-0.24512	0.806996	-0.436089	0.430281	-0.190969	0.731827	-2.32957	0	-0.652537	0.045664	-2.10489	0	1.67703	4.48176e-10	0.224673	0.809536	-1.45236	0	-0.114388	0.999996	-2.39457
APOF|Q13790	6.19775	6.38016e-07	430		0.233277	1.15876e-07	0.116617	0.00576805	-0.0592432	0.217954	0.240111	0.00040432	0.113696	0.147454	0.364523	2.06387e-07	-0.126415	0.131922	0.124412	0.269167	0.250827	0.000507645	0.301623	0.00252699	-0.0244258	0.978198	0.185431	0.0254044	-0.326049	7.97628e-05	-0.116192	0.444093	0.209857	0.000206611	0.114758	0.507965	-0.0604305	0.807991	0.0568211	0.836065	-0.175189	0.0506531	-0.057937	0.830755	0.117252	0.0780383	0.451826	0.0038359	0.223795
APOH|P02749	8.84533	3.57619e-10	431		0.255553	2.28581e-11	0.0940047	0.010935	-0.0783378	0.0631562	0.261107	5.13564e-06	0.0918075	0.204584	0.36106	3.02924e-09	-0.169299	0.0053022	0.0999533	0.345533	0.269252	1.01934e-05	0.234968	0.00958595	-0.0889342	0.342782	0.173983	0.0139598	-0.323903	5.14137e-06	-0.0609853	0.808503	0.262917	2.77874e-08	0.0652933	0.804302	-0.097387	0.354108	0.0064369	0.999543	-0.16268	0.0332014	-0.0588564	0.758193	0.103824	0.0726103	0.389538	0.0048086	0.181798
APOL1|O14791	8.44119	1.11719e-09	431		0.238456	4.57279e-06	0.144878	0.00386036	-0.217167	0.000160164	0.208595	0.0179614	0.110672	0.302535	0.413527	7.52588e-07	-0.0979226	0.488588	0.204932	0.0594398	0.302855	0.000390544	0.241683	0.0813277	-0.21578	0.0159552	0.0222409	0.991898	-0.457463	1.83002e-06	-0.219442	0.0845232	0.238021	0.000441033	0.158997	0.36943	-0.207521	0.0490624	-0.0679315	0.83341	-0.366517	4.38352e-05	-0.226928	0.0272759	0.139589	0.0763371	0.521941	0.00565551	0.367831
APOM|O95445	4.64698	4.97865e-05	431		0.173899	0.000857176	0.188916	0.000196679	0.066143	0.250702	0.159211	0.11759	0.163766	0.0528807	0.394319	3.33375e-06	0.00455458	0.9999	0.235107	0.0231248	0.230553	0.0134221	0.207686	0.177596	0.0834612	0.662685	0.245468	0.0103339	-0.124224	0.499553	0.0377819	0.977597	0.162006	0.0365205	0.183058	0.252804	0.0622291	0.868411	0.253297	0.01039	-0.120829	0.448601	0.0702387	0.825721	0.191068	0.00629951	0.382839	0.125428	0.306824
APP|P05067	7.59923	1.20605e-08	431		-0.145531	2.77084e-11	0.0328563	0.11826	0.0364536	0.129527	-0.12334	0.00025068	0.0483312	0.270605	-0.115224	0.00233656	0.171671	4.29675e-08	0.00811583	0.995348	-0.163555	2.21599e-06	-0.166875	0.00061116	0.0256066	0.834991	-0.112656	0.00365588	0.192481	1.85151e-06	0.0542184	0.505671	-0.138263	3.66228e-07	0.0263893	0.919655	0.032118	0.777246	0.0672833	0.194967	0.00572873	0.998297	0.040894	0.627879	0.0351653	0.4729	-0.193313	0.0257443	0.00401062
AQP4|P55087	10.9953	8.75381e-13	431		0.00566951	0.711078	-0.12617	0	0.00429774	0.800344	-0.00109843	0.999949	-0.12267	1.43892e-09	-0.136161	3.50705e-08	-0.121572	4.19201e-08	-0.135063	2.88319e-07	-0.0134912	0.93139	0.0538828	0.281588	0.0289031	0.53729	0.0178841	0.867922	-0.0249797	0.775717	-0.0359987	0.56014	-0.011019	0.925347	-0.120822	0.000256909	0.0078255	0.987868	-0.120192	4.70632e-06	0.128648	8.76599e-07	0.000630468	0.999994	-0.128017	0	0.0343215	0.991976	-0.127772
ARF3|P61204	1.5849	0.137933	431		0.00485306	0.86797	-0.0817415	0.00411291	-0.0497222	0.125549	-0.00423849	0.999582	-0.0832497	0.0977663	-0.0855076	0.206301	-0.0790112	0.184363	-0.0812691	0.297462	-0.00225789	0.999947	-0.00542431	0.9997	-0.0550256	0.538914	-0.0464621	0.720719	-0.0496013	0.75359	-0.0410378	0.863503	0.00856348	0.994312	-0.0735236	0.552588	-0.0442206	0.766584	-0.128902	0.0259045	0.0293029	0.919495	-0.0553788	0.62538	-0.0846818	0.0505127	-0.0369304	0.999797	-0.0927702
ARG1|P05089	0.909975	0.499014	290		0.104273	0.328805	0.150606	0.144329	0.052782	0.637439	0.0438381	0.991085	0.0950257	0.88445	0.293152	0.252393	0.0511876	0.984595	0.249314	0.460493	0.198126	0.572555	0.328285	0.330158	0.170355	0.619438	0.177361	0.66099	-0.15793	0.798698	-0.150924	0.846861	0.00700585	0.99994	0.234485	0.59278	0.114211	0.893013	0.22981	0.482293	-0.120274	0.867066	-0.00467492	0.99999	0.115599	0.784482	0.18082	0.998255	0.10868
ARHGDIA|P52565	1.82087	0.0816127	430		0.0396733	0.075495	-0.0413172	0.0568106	-0.0447985	0.0705879	0.0269899	0.815843	-0.0486368	0.29159	-0.00326407	0.999663	-0.0756267	0.0576437	-0.030254	0.827429	0.0453727	0.506121	0.037251	0.831048	-0.0461122	0.456706	-0.0054004	0.998544	-0.0833632	0.128459	-0.0426514	0.712211	0.0407118	0.393626	-0.0425457	0.749854	-0.045557	0.556758	-0.0866009	0.0643663	-0.00301126	0.999771	-0.0440552	0.592974	-0.0410439	0.360502	0.0810239	0.887019	-0.00522731
ARHGDIB|P52566	2.55975	0.0136411	431		0.0398225	0.130642	0.0678755	0.00815225	-0.0697039	0.0173972	0.035212	0.766488	0.0593739	0.262226	0.1188	0.0143721	0.0241619	0.90339	0.0835885	0.189117	0.0594265	0.412929	0.0979111	0.234864	-0.0401482	0.699755	-0.0201977	0.957653	-0.138059	0.0123048	-0.118109	0.0627553	0.0199505	0.914107	0.0717741	0.483431	-0.0670242	0.362046	-0.000626439	0.999999	-0.138798	0.00476899	-0.0724005	0.301806	0.0663977	0.114084	0.134405	0.574435	0.0947315
ARMH4|Q86TY3	6.79088	1.18888e-07	431		-0.109162	5.06607e-07	0.0368006	0.0772058	0.0705038	0.00316484	-0.0625196	0.14924	0.0716098	0.0353872	-0.0822863	0.0515092	0.134129	2.47747e-05	-0.0197666	0.937571	-0.153896	7.73886e-06	-0.129146	0.0125401	0.0603913	0.188309	-0.0420797	0.56626	0.189537	2.1133e-06	0.0870665	0.10995	-0.102471	0.000256055	0.0666985	0.363165	0.0903864	0.0357473	0.116942	0.00301815	0.0236879	0.895512	0.0502437	0.445449	0.0265558	0.688837	-0.150328	0.171226	0.0466845
ARPC2|O15144	0.415003	0.892859	351		0.051373	0.164557	-0.0159699	0.657495	-0.0299846	0.449762	0.0466395	0.798731	-0.0190203	0.976309	0.0352991	0.91499	-0.0656598	0.56152	-0.0113405	0.997329	0.0543194	0.739966	0.0357037	0.954291	-0.0386367	0.870489	0.0194971	0.984238	-0.0743404	0.609581	-0.0162066	0.994247	0.0581338	0.544733	0.000786067	0.999999	-0.0188409	0.986339	-0.0410506	0.879991	-0.019627	0.985811	-0.0418367	0.882723	-0.0222097	0.954293	0.0389734	0.999912	0.00478316
ARPC4|P59998	2.10598	0.0421407	383		0.0652277	0.0823065	-0.107093	0.0034406	-0.0616559	0.14395	0.0467478	0.801925	-0.115325	0.062828	-0.0487429	0.817561	-0.162073	0.00810508	-0.0954907	0.374912	0.0665821	0.617342	0.0611351	0.850823	-0.0640977	0.623625	0.0035534	0.999913	-0.125233	0.228819	-0.0575817	0.837956	0.0676511	0.397023	-0.0628503	0.8253	-0.0334728	0.941041	-0.154605	0.0448135	0.0293775	0.961693	-0.091755	0.426653	-0.121133	0.0212821	0.0117256	1	-0.0960146
ARSA|P15289	4.19152	0.000175889	431		-0.026423	0.214844	0.0211682	0.306041	-0.0993647	3.15697e-05	-0.0466445	0.386145	0.00344981	0.999193	0.00430227	0.99912	0.0500943	0.298466	0.0509468	0.433688	0.000852465	0.999993	0.0349015	0.839347	-0.0681934	0.105482	-0.115515	0.00218836	-0.103095	0.025022	-0.150416	0.000592382	-0.0473212	0.222132	-0.0465153	0.663178	-0.144401	0.000102646	-0.0999316	0.015248	-0.0978853	0.0189293	-0.0534163	0.384625	0.044469	0.249259	-0.0278724	0.999745	-0.0949292
ARSB|P15848	1.75011	0.0964656	358		0.000585467	0.984508	0.0517864	0.0771196	-0.0966769	0.00318039	0.00832919	0.997174	0.0554742	0.439576	0.0545037	0.607163	0.047145	0.661925	0.0461745	0.768679	-0.000970476	0.999996	-0.012145	0.996618	-0.103671	0.0582067	-0.0970737	0.132072	-0.0915255	0.267553	-0.0849287	0.383931	0.00659679	0.997709	0.0463518	0.836018	-0.100463	0.124423	-0.0463276	0.742863	-0.146815	0.0088766	-0.0926795	0.191986	0.0541353	0.395231	-0.023013	0.999991	0.0359228
ARSG|Q96EG1	3.92011	0.000370628	431		0.0351241	0.370685	0.0639897	0.0934588	-0.206723	2.78671e-06	0.0576943	0.710172	0.0775659	0.379224	0.100847	0.315684	0.0198716	0.981713	0.0431529	0.899715	0.0232813	0.977454	0.0441412	0.940702	-0.202369	0.00158804	-0.169715	0.0235144	-0.24651	0.00153697	-0.213856	0.0139591	0.0326535	0.889869	0.096103	0.575297	-0.185109	0.0140959	-0.132631	0.136627	-0.281212	3.94213e-05	-0.228734	0.00139917	0.0524778	0.634768	0.0131531	1	0.0656827
ART3|Q13508	10.7385	1.78614e-12	431		-0.0706572	0.00226781	0.0107771	0.629755	0.197857	0	-0.073584	0.0956889	0.00766679	0.99314	-0.0574052	0.343112	0.0812507	0.0440905	0.0161788	0.970986	-0.0650719	0.216724	-0.0998518	0.124783	0.183197	1.75129e-07	0.122017	0.0029524	0.283049	0	0.221869	8.69585e-07	-0.0611802	0.101393	0.00240483	0.999941	0.192102	8.87707e-07	0.206139	1.23134e-07	0.189697	1.49838e-06	0.203734	2.16541e-07	0.0140373	0.948808	-0.186275	0.0642136	-0.065805
ASAH1|Q13510	2.85038	0.00647431	431		-0.0159236	0.523376	0.0785672	0.0012675	-0.0354542	0.20098	-0.0332408	0.768902	0.0591167	0.221975	0.079382	0.146643	0.0923574	0.0310244	0.112623	0.024088	0.0202654	0.945215	0.0615012	0.595046	0.00400853	0.999468	-0.0385821	0.738268	-0.0574927	0.533687	-0.100083	0.117854	-0.0425907	0.455086	0.0105912	0.996135	-0.0807264	0.16391	0.0213581	0.947466	-0.0913176	0.0932434	0.0107669	0.992831	0.102084	0.00178179	0.0313689	0.999805	-0.0164417
ASPH|Q12797	8.39657	1.26709e-09	431		0.0647689	5.65157e-10	0.0141931	0.153295	0.0418084	0.000257801	0.0557903	0.000516275	0.00598656	0.964772	0.0838839	4.34573e-07	-0.0498037	0.00183236	0.0280937	0.308838	0.0778974	1.8164e-06	0.0782637	0.000688545	0.0487439	0.0043015	0.108714	3.06674e-11	-0.0295198	0.331596	0.0304507	0.350226	0.0599705	3.73701e-06	-0.00320033	0.998437	0.0301775	0.233678	0.0504796	0.00937785	0.0333779	0.162344	0.0536799	0.00521565	0.020302	0.292651	0.0729815	0.155469	-0.00779008
ASPRV1|Q53RT3	2.04441	0.0492797	328		0.0764068	0.0126736	0.0586833	0.047274	0.0366751	0.289965	0.0436681	0.722662	0.0278775	0.877416	0.157594	0.00407831	-0.0157906	0.980011	0.113926	0.0942044	0.129716	0.0226029	0.0992734	0.39354	0.0477525	0.688932	0.116529	0.0625279	-0.0515208	0.782812	0.0172559	0.990565	0.0687768	0.199859	0.0762392	0.588946	0.0482221	0.746421	0.100684	0.156961	-0.0280171	0.94331	0.024445	0.961482	0.0524622	0.406268	0.0294489	0.99997	0.0143842
ASRGL1|Q7L266	3.55556	0.00111174	290		-0.0490043	0.204669	-0.161734	2.48174e-05	-0.0681509	0.0966434	-0.0517125	0.765327	-0.152903	0.00987196	-0.230366	0.000454746	-0.101191	0.211803	-0.178653	0.0175984	-0.0774623	0.517355	-0.0902247	0.563069	-0.0916729	0.307329	-0.123253	0.136584	-0.00144812	0.999995	-0.0330278	0.956309	-0.0315797	0.904266	-0.11206	0.355031	-0.0301757	0.954478	-0.217203	0.00154864	0.0818843	0.474112	-0.105143	0.263266	-0.187028	0.000284401	-0.133051	0.882574	-0.134143
ASTN1|O14525	1.38408	0.210247	422		-0.0260972	0.244773	0.0112129	0.60716	0.0248181	0.31938	-0.0154197	0.959845	0.0190102	0.903519	-0.0165933	0.959979	0.0344298	0.66453	-0.00117369	0.999987	-0.0356035	0.695612	-0.070318	0.386124	0.00240259	0.999842	-0.00873788	0.994003	0.0727206	0.234589	0.0615801	0.424951	-0.0111405	0.973522	0.0747313	0.302915	0.0673596	0.220954	0.0563775	0.376258	-0.00737168	0.99678	-0.0183537	0.954431	-0.010982	0.97259	-0.115882	0.564855	0.0370083
ASTN2|O75129	2.34486	0.0235274	396		-0.012972	0.609939	0.029919	0.229497	-0.0438116	0.11723	0.0352125	0.748637	0.0679606	0.148242	0.00709815	0.997646	0.032748	0.776053	-0.0281144	0.894316	-0.0608624	0.355623	-0.00692564	0.998994	-0.0410852	0.6565	-0.0551273	0.467349	-0.0341596	0.856816	-0.0482017	0.706392	-0.0140421	0.965064	-0.0383919	0.851379	-0.0899558	0.100013	-0.0343136	0.818533	-0.0515639	0.563392	0.00407834	0.999615	0.0556423	0.225953	-0.0579702	0.989881	-0.0764817
ATF6|P18850	1.899	0.0683685	405		0.0431029	0.0165232	0.0217407	0.212982	-0.020913	0.287744	0.0302071	0.612523	0.0098338	0.971143	0.0716604	0.0378275	-0.0203733	0.833879	0.0414533	0.460232	0.0618266	0.0868366	0.0344943	0.749741	-0.0254495	0.740361	0.0208196	0.867382	-0.0599438	0.190806	-0.0136747	0.972939	0.0462691	0.122476	0.00465233	0.999052	-0.0324011	0.639877	-0.00421351	0.998726	-0.0370534	0.549166	-0.00886584	0.989135	0.0281875	0.510928	0.073543	0.782932	0.0355381
ATF6B|Q99941	1.69147	0.109456	402		0.0199764	0.327836	-0.0231954	0.243279	0.0575408	0.0120323	0.0501038	0.290026	0.00267896	0.999579	-0.0152809	0.958759	-0.0474248	0.310269	-0.0653847	0.178718	-0.0179598	0.930325	0.029494	0.889221	0.0629624	0.127837	0.0779325	0.0561232	0.0334685	0.787321	0.0484385	0.568606	0.0149701	0.920162	-0.0233946	0.933993	0.0577204	0.274403	0.0338265	0.715722	0.081115	0.0623575	0.0572211	0.293146	-0.023894	0.726093	0.0417203	0.995866	-0.0112036
ATOX1|O00244	13.6694	5.71423e-16	431		0.00318149	0.856761	-0.156058	0	-0.0354332	0.0707463	-0.0411218	0.329541	-0.180552	0	-0.160589	1.55227e-08	-0.13943	4.80479e-08	-0.119467	0.000141907	0.0199629	0.866398	-0.0171414	0.960565	-0.0458451	0.252878	-0.0355236	0.545419	-0.0287037	0.776896	-0.0183822	0.938445	0.0103215	0.957857	-0.0958379	0.0241137	0.0047094	0.998217	-0.172302	6.35225e-09	0.100547	0.00181073	-0.0764647	0.031399	-0.177012	0	-0.0362653	0.995264	-0.102931
ATP1A1|P05023	3.37212	0.00163604	429		-0.100187	2.39169e-05	-0.00222123	0.922413	-0.0458376	0.0788481	-0.100945	0.0102819	-0.00268058	0.999718	-0.102464	0.0191691	0.0982648	0.0106473	-0.00151866	0.999976	-0.0997834	0.0203161	-0.132182	0.0228617	-0.0623073	0.235616	-0.151121	0.00015373	0.0698748	0.303683	-0.0189385	0.969889	-0.0888133	0.00652116	-0.0129874	0.99151	-0.0529025	0.471392	-0.0515986	0.497882	-0.0399151	0.699705	-0.0386112	0.724097	0.00130385	0.999957	-0.180699	0.0931344	-0.0502223
ATP1A2|P50993	2.52406	0.014929	431		-0.0520398	0.00157941	-0.0243903	0.125546	-0.0263215	0.148138	-0.0581614	0.0505462	-0.0275746	0.523241	-0.0778959	0.00861915	0.0305868	0.506172	-0.0197346	0.872676	-0.0503213	0.155046	-0.0693851	0.139344	-0.0352032	0.422329	-0.0811615	0.00643791	0.0341819	0.614498	-0.0117764	0.978453	-0.0459583	0.0746849	-0.0648628	0.164129	-0.0532909	0.159866	-0.0636886	0.0640346	0.0115719	0.969687	0.0011742	0.999966	-0.0103977	0.942713	-0.0947468	0.406954	-0.0809285
ATP1A3|P13637	0.847826	0.548211	400		-0.0262721	0.265254	-0.015663	0.493091	-0.0144846	0.581776	-0.0141325	0.972813	-0.00496547	0.998217	-0.0480201	0.524022	0.00916703	0.991534	-0.0338876	0.80234	-0.0430547	0.592816	-0.0448547	0.777076	-0.0237354	0.890365	-0.0435992	0.61284	0.0211193	0.955811	0.00125547	0.999991	-0.0198638	0.884738	0.0358534	0.85941	0.0196743	0.951461	-0.0132921	0.984115	-0.0161791	0.972662	-0.0491455	0.551869	-0.0329664	0.59641	-0.0765947	0.937525	0.00906406
ATP1B1|P05026	3.47223	0.0012495	431		-0.0392169	0.000235011	-0.0227286	0.0273534	0.00350876	0.765124	-0.0391144	0.0381122	-0.021038	0.3741	-0.0651956	0.000268509	0.0180765	0.581439	-0.0260812	0.406737	-0.0441576	0.0235616	-0.0773688	0.00133722	-0.0159535	0.707388	-0.0419863	0.0453735	0.0614152	0.00419801	0.0353825	0.248736	-0.0260328	0.147518	-0.026419	0.559526	0.00103886	0.999911	-0.0204033	0.607275	0.0274578	0.351073	0.0060157	0.98393	-0.0214421	0.274837	-0.0940578	0.0271226	-0.0373506
ATP1B2|P14415	4.43713	8.91922e-05	431		-0.0696771	6.9634e-05	-0.028758	0.0884655	-0.0405182	0.0359588	-0.0519612	0.133182	-0.0125124	0.937004	-0.108253	0.000218617	0.0394489	0.329346	-0.0562921	0.173904	-0.0957409	0.00107514	-0.0158177	0.967177	-0.0130856	0.950368	-0.101264	0.000797599	0.00273212	0.999721	-0.0854457	0.0330817	-0.0881778	8.71584e-05	-0.0737939	0.118521	-0.0705189	0.0470644	-0.0837268	0.0118028	0.0032749	0.999381	-0.00993299	0.98363	-0.0132079	0.906266	-0.0126341	0.999995	-0.0671359
ATP1B3|P54709	1.68783	0.112123	269		0.00811623	0.754553	0.0574498	0.0235397	-0.0152368	0.591395	0.003122	0.999761	0.0506096	0.393864	0.0723308	0.232713	0.0474876	0.537269	0.0692088	0.331579	0.0217212	0.939785	0.0855499	0.329449	0.022985	0.917118	0.0040107	0.999587	-0.0625649	0.501817	-0.0815392	0.305774	-0.0189743	0.923159	-0.0128139	0.993534	-0.0609452	0.403868	0.0230316	0.935791	-0.0481314	0.645602	0.0358455	0.820399	0.0839768	0.0247371	0.0834133	0.928877	-0.0189024
ATP2B2|Q01814	1.89954	0.0697637	276		0.00824195	0.866216	0.137142	0.00432993	0.0678738	0.202243	-0.00443296	0.999897	0.120998	0.195087	0.159482	0.118343	0.125431	0.243033	0.163914	0.14579	0.0384838	0.949474	-0.0085309	0.999709	0.0571976	0.839826	0.0752719	0.744289	0.0657285	0.836349	0.0838028	0.747659	0.0180744	0.989424	-0.00110883	0.999999	-0.0175899	0.994896	0.168096	0.094626	-0.0164811	0.996727	0.169205	0.139711	0.185686	0.00580629	-0.0322346	0.999995	-0.0201436
ATP6AP1|Q15904	9.31522	9.53999e-11	431		-0.0970893	7.09791e-10	0.0303943	0.0428007	-0.0347526	0.0427938	-0.0878079	0.000255318	0.0356884	0.240809	-0.0654047	0.0247387	0.123496	3.14421e-08	0.0224031	0.79659	-0.101093	5.68942e-05	-0.191724	4.22001e-09	-0.0830805	0.00085567	-0.14733	4.47645e-09	0.108644	0.000267057	0.0443939	0.38077	-0.0642499	0.00204759	0.00928147	0.989178	-0.0487911	0.17965	-0.0111353	0.967418	-0.0580726	0.0792706	-0.0204167	0.83541	0.0376559	0.133641	-0.229508	2.4806e-06	-0.0206176
ATP6AP2|O75787	12.5343	1.25763e-14	431		-0.0693503	0.000518274	-0.149778	0	-0.047195	0.0325975	-0.0505104	0.253404	-0.124067	3.69058e-06	-0.24644	0	-0.0735566	0.0306448	-0.195929	7.07903e-09	-0.122373	0.000180073	-0.1514	0.000721527	-0.0891164	0.00828981	-0.129941	0.000115758	0.062284	0.258478	0.0214595	0.93194	-0.0408245	0.286828	-0.129793	0.00380304	-0.0338678	0.693816	-0.190664	1.16986e-08	0.0959253	0.0119388	-0.060871	0.210655	-0.156796	2.74115e-11	-0.115809	0.394991	-0.0907423
ATP6V1E1|P36543	0.732147	0.644845	304		-0.00551262	0.89177	-0.0630872	0.110894	-0.0347388	0.408699	-0.0230057	0.977497	-0.0758057	0.437085	-0.0661013	0.664987	-0.0528001	0.786773	-0.0430956	0.904594	0.00970444	0.998309	-0.0540385	0.871189	-0.0626271	0.645879	-0.0440462	0.873683	-0.00858861	0.999127	0.00999235	0.998855	0.018581	0.981751	-0.11623	0.331684	-0.073973	0.589117	-0.10991	0.23955	0.0422565	0.896716	0.00631917	0.999583	-0.0359373	0.878269	-0.086626	0.987353	-0.140214
ATRN|O75882	11.1074	6.415e-13	431		0.0538871	0.000199382	0.0618313	1.18004e-05	-0.0983843	1.5653e-09	0.0673504	0.00412498	0.0682552	0.000799347	0.120101	2.52292e-07	0.000904728	0.999963	0.0527507	0.0967698	0.051846	0.0670828	0.063635	0.112594	-0.0935281	2.98619e-05	-0.042704	0.205458	-0.157163	2.57459e-09	-0.106339	0.000280625	0.0508242	0.0129142	0.0673908	0.0690829	-0.0945732	0.00017863	-0.0348475	0.409713	-0.161964	0	-0.102238	4.92163e-05	0.0597257	0.00143965	0.131178	0.0205945	0.115868
ATRNL1|Q5VV63	2.33674	0.0238393	431		-0.0842461	0.0010386	-0.0438828	0.0771808	-0.0354601	0.211235	-0.0852241	0.0747601	-0.0415618	0.55191	-0.134022	0.00280619	0.0436622	0.580622	-0.0487983	0.624427	-0.0924605	0.0654645	-0.097075	0.217337	-0.0420482	0.646215	-0.121746	0.00963137	0.0550268	0.589062	-0.0246712	0.950129	-0.079698	0.0368284	-0.0125399	0.994048	-0.0145417	0.983375	-0.0693611	0.30697	-0.00200181	0.999955	-0.0568213	0.492732	-0.0548194	0.226626	-0.0876293	0.914633	-0.0033499
AVP|P01185	2.91618	0.00547023	423		-0.0147606	0.605858	-0.0145775	0.600183	-0.116145	0.000266627	-0.0523176	0.549607	-0.0437176	0.606149	-0.0197476	0.967055	0.00860003	0.996075	0.03257	0.889217	0.02397	0.939524	-0.0521315	0.787636	-0.135676	0.00436017	-0.136421	0.00916084	-0.0835448	0.316531	-0.0842898	0.354478	-0.000745048	0.999996	-0.0285957	0.952501	-0.125656	0.0254493	-0.135088	0.0137153	-0.0970607	0.134073	-0.106493	0.083678	-0.00943203	0.99137	-3.76204e-05	1	0.0139137
AXL|P30530	0.841623	0.553217	431		0.004579	0.728086	0.0252397	0.0489462	-0.00672257	0.645735	0.0110132	0.930078	0.0286148	0.294903	0.0313033	0.386672	0.0176015	0.752581	0.0202901	0.766342	0.00268853	0.999032	0.0180212	0.899331	0.000128103	1	7.90706e-05	1	-0.0178931	0.857192	-0.0179421	0.874084	-4.90319e-05	1	0.001964	0.99983	-0.0222295	0.701381	0.0110725	0.950051	-0.0241935	0.647038	0.00910851	0.971762	0.033302	0.11295	0.0230357	0.9983	0.00520251
AZGP1|P25311	12.0984	4.15832e-14	431		0.273814	0	0.0504849	0.112003	-0.0552394	0.128239	0.270513	2.48722e-08	0.0442641	0.691652	0.332516	1.87603e-10	-0.226249	2.33139e-06	0.0620028	0.629909	0.288251	2.17549e-08	0.331981	2.32258e-06	-0.0256263	0.944581	0.228243	3.22951e-05	-0.357608	2.48542e-09	-0.103738	0.293098	0.25387	3.6443e-10	-0.0242868	0.980017	-0.105033	0.168337	-0.0287088	0.943495	-0.080746	0.395491	-0.00442204	0.999773	0.076324	0.163125	0.457761	1.26651e-05	0.0742066
B2M|P61769	3.41577	0.00145412	431		-0.0467741	0.00427623	-0.0458466	0.00393296	0.0039199	0.828452	-0.0696859	0.0110488	-0.0609807	0.013802	-0.0916754	0.00111349	0.0087052	0.978685	-0.0219895	0.830344	-0.0306947	0.571916	-0.0200272	0.924516	0.0175718	0.869785	-0.0384652	0.405145	0.037599	0.532525	-0.018438	0.923046	-0.056037	0.0167359	-0.00181078	0.999929	0.0332661	0.558612	-0.0278495	0.695188	0.0350769	0.519239	-0.0260387	0.741702	-0.0611156	0.00520076	-0.0778031	0.657447	-0.0467287
B3GALNT1|O75752	3.20038	0.0025833	431		-0.0318248	0.00667275	0.0100919	0.373843	0.0297675	0.0221264	-0.0227106	0.494096	0.0166886	0.654673	-0.0232618	0.544095	0.0393992	0.0597826	-0.000551224	0.999991	-0.0399504	0.0916176	-0.0722843	0.00977731	0.00915914	0.944663	-0.00876566	0.960276	0.0814434	0.000320399	0.0635186	0.0143233	-0.0179248	0.54839	0.027033	0.620689	0.0410397	0.1117	0.0453083	0.0651691	0.0140068	0.871128	0.0182753	0.754041	0.00426854	0.988188	-0.0975048	0.0493429	0.00608902
B3GAT1|Q9P2W7	1.38194	0.212277	317		-0.0217495	0.453153	-0.0103268	0.713862	0.0580771	0.0694134	-0.0192258	0.963454	-0.00774722	0.996418	-0.0339148	0.857591	0.0114786	0.991368	-0.014689	0.988576	-0.0261676	0.925372	-0.047522	0.838618	0.0462161	0.656181	0.0312684	0.886329	0.0937381	0.246424	0.0787904	0.442179	-0.0149477	0.970648	-0.091124	0.345135	0.00715363	0.998467	0.0234779	0.950618	0.0982777	0.149041	0.114602	0.0659242	0.0163242	0.959605	-0.118253	0.787581	-0.14296
B3GAT3|O94766	1.87727	0.0716942	431		-0.00773193	0.542713	0.00974935	0.429369	-0.0275168	0.0515146	0.0014036	0.999815	0.0163874	0.723358	0.000433139	0.999996	0.0149838	0.816256	-0.000970463	0.99996	-0.0159543	0.826414	0.0249152	0.752264	-0.0108919	0.929188	-0.0298289	0.409797	-0.0358071	0.353079	-0.0547441	0.0801489	-0.018937	0.572272	-0.0371877	0.419666	-0.0587863	0.0168408	-0.032804	0.352411	-0.0215987	0.700816	0.00438372	0.996295	0.0259824	0.266953	0.0459012	0.890626	-0.019182
B3GNT2|Q9NY97	5.07552	1.50362e-05	431		-0.0240887	0.017618	0.0367552	0.000206075	0.0277976	0.0136539	-0.0195281	0.500323	0.0378125	0.0139619	0.0163887	0.700547	0.0573405	0.000176045	0.0359168	0.11511	-0.0214238	0.471037	-0.0470085	0.0870989	0.0161363	0.669435	-0.000112516	1	0.0631449	0.001687	0.046896	0.050883	-0.0162488	0.509127	0.0806473	0.000216542	0.0570492	0.00192657	0.0786281	6.03167e-06	-0.0235981	0.448067	-0.00201913	0.999275	0.021579	0.232112	-0.0547716	0.497398	0.069904
B3GNT7|Q8NFL0	5.67507	2.85633e-06	415		0.0904765	0.0039855	0.0538194	0.077572	-0.146256	2.85905e-05	0.0714371	0.348592	0.0343783	0.813145	0.158103	0.00451401	-0.0370588	0.813552	0.0866654	0.298027	0.123724	0.0359894	-0.0342967	0.943079	-0.211486	1.33757e-05	-0.0765288	0.371315	-0.17719	0.00485873	-0.0422321	0.872895	0.134958	0.00134834	0.0309403	0.953978	-0.162219	0.00478637	-0.0986438	0.176178	-0.19316	0.000610668	-0.129584	0.0446855	0.0635757	0.277239	0.0400368	0.999754	0.0897029
B3GNT8|Q7Z7M8	7.53145	1.46101e-08	431		0.153866	2.4738e-09	0.0415561	0.090911	-0.0879152	0.00183635	0.151988	9.60447e-05	0.0371096	0.634371	0.201912	9.19881e-07	-0.114879	0.00434316	0.0499239	0.598888	0.164803	6.35958e-05	0.215633	0.000110205	-0.0565044	0.38665	0.0762741	0.193638	-0.272137	4.64287e-09	-0.139359	0.0125475	0.132778	4.49655e-05	0.0718361	0.446529	-0.0676359	0.317595	-0.036742	0.789795	-0.139472	0.00277475	-0.108578	0.0337876	0.0308939	0.698642	0.196808	0.0866383	0.0518619
B3GNT9|Q6UX72	1.61222	0.129999	431		0.000472964	0.976637	0.0199627	0.203506	-0.014163	0.429799	-0.00515633	0.995628	0.0140345	0.895737	0.0250875	0.727414	0.0191909	0.813047	0.0302438	0.640113	0.0110529	0.966143	0.0765884	0.0775875	0.024657	0.699447	-0.00115094	0.999963	-0.0519314	0.238651	-0.0777394	0.0391472	-0.0258079	0.513713	-0.00683482	0.996172	-0.0320131	0.582989	-0.00277976	0.999525	-0.0251782	0.754267	0.00405506	0.998562	0.0292333	0.375718	0.0760844	0.673081	-0.00813049
B4GALNT1|Q00973	0.529501	0.812274	431		-0.0129503	0.584145	-0.00496242	0.82898	-0.0183224	0.485564	0.0201469	0.926516	0.0219373	0.876397	-0.0293538	0.84075	0.00179042	0.999936	-0.0495008	0.551909	-0.0512912	0.450021	-0.0236949	0.957152	-0.0238266	0.891041	-0.0330034	0.794486	-0.000131711	1	-0.00930848	0.996322	-0.00917677	0.987079	-0.00955694	0.996664	-0.021371	0.938496	-0.0247726	0.908941	-0.0118141	0.988895	-0.0152156	0.977069	-0.00340152	0.999256	-0.0190808	0.99999	-0.00473493
B4GALNT4|Q76KP1	4.11399	0.00021775	431		0.0139691	0.443472	-0.0593836	0.000856392	0.0803873	8.25288e-05	0.0130999	0.953984	-0.0558785	0.0641821	-0.0535371	0.203922	-0.0689784	0.0260146	-0.0666371	0.0988288	0.00234137	0.999757	-0.0138539	0.980484	0.066287	0.0494903	0.0896269	0.00700265	0.0801409	0.0512302	0.103481	0.00940293	0.0233399	0.686812	-0.0516706	0.448805	0.0854427	0.0149837	0.0235279	0.843008	0.137113	1.39502e-05	0.0751986	0.0452931	-0.0619147	0.0143569	-0.00632434	1	-0.0415419
B4GALT1|P15291	3.02465	0.00410799	431		0.0463259	0.000308732	-0.00735197	0.55247	-0.0102844	0.467381	0.0508459	0.0208598	-0.00320597	0.997008	0.0364668	0.224567	-0.0540519	0.00923028	-0.0143792	0.89278	0.0396727	0.146352	0.0375147	0.442352	-0.0147925	0.842901	0.034613	0.279403	-0.0523072	0.0788212	-0.00290165	0.999278	0.0494056	0.00495948	0.046769	0.221399	0.0258094	0.565226	-0.000335714	0.999998	-0.0209596	0.722213	-0.0471047	0.0898625	-0.0261451	0.264466	0.0459471	0.891819	0.0513744
B4GALT2|O60909	2.1645	0.0366834	374		0.0472251	0.142836	-0.0114487	0.714428	0.124272	0.000487096	0.0633482	0.481937	0.00221606	0.999938	0.0293644	0.926973	-0.0611322	0.499294	-0.0339838	0.909258	0.0271484	0.938832	0.0406221	0.915893	0.121826	0.033596	0.169058	0.00276359	0.0812041	0.450961	0.128435	0.118282	0.0472314	0.589136	-0.0280101	0.967033	0.114164	0.0945452	0.107063	0.133484	0.142174	0.0267156	0.135073	0.0405804	-0.00710103	0.997392	0.0438384	0.999615	-0.023968
B4GALT3|O60512	3.71329	0.000737469	286		0.0324099	0.263338	-0.0125441	0.658136	0.0290285	0.388409	0.0438431	0.691028	-0.00181297	0.999956	0.0143612	0.987824	-0.0456561	0.63699	-0.0294819	0.915804	0.0161741	0.981271	0.285349	2.10879e-05	0.158934	0.00160078	0.115687	0.0570011	-0.126415	0.068483	-0.169661	0.00900995	-0.0432461	0.555765	-0.039535	0.908184	0.0120633	0.994035	0.00732554	0.998652	0.0515982	0.705655	0.0468605	0.764697	-0.00473773	0.998871	0.265198	0.0347533	-0.0596681
B4GAT1|O43505	5.70665	2.54895e-06	431		-0.0635779	3.66782e-06	0.0302017	0.0222248	0.0444995	0.00327596	-0.0530991	0.0244379	0.03647	0.131349	-0.0325017	0.379064	0.089569	7.54495e-06	0.0205973	0.774008	-0.0689717	0.00316405	-0.105581	0.000530332	0.0231213	0.620313	-0.0260691	0.584496	0.128702	3.08081e-07	0.0795117	0.0067264	-0.0491903	0.0101	0.0279707	0.702774	0.0429806	0.178661	0.0740362	0.00304049	0.0150098	0.895437	0.0460655	0.138003	0.0310557	0.177396	-0.105755	0.0857452	0.026263
BACE1|P56817	3.42143	0.00143219	431		-0.0660622	0.00160693	-0.0418051	0.0391414	0.0192655	0.404762	-0.0560636	0.208043	-0.0308265	0.628114	-0.117028	0.00112872	0.0252371	0.803705	-0.0609645	0.253961	-0.0862016	0.0252059	-0.133428	0.00678744	-0.015084	0.955606	-0.0579074	0.259199	0.118344	0.00535362	0.0755206	0.184797	-0.0428234	0.287239	0.0198628	0.959284	0.0603559	0.248541	-0.00280721	0.999771	0.0404931	0.603463	-0.02267	0.900717	-0.0631631	0.0367814	-0.160307	0.0941956	-0.00056438
BAMBI|Q13145	3.35202	0.00173447	419		-0.0617171	0.00239891	0.0314832	0.109569	0.0644871	0.00415561	-0.0730748	0.0452451	0.0202892	0.849172	-0.0225839	0.8768	0.093364	0.00376977	0.0504909	0.392992	-0.0428731	0.467458	-0.0533025	0.536879	0.0689894	0.07283	0.00378888	0.999317	0.122292	0.00254182	0.0570914	0.397494	-0.0652005	0.0290566	0.0719713	0.242715	0.0915323	0.0200026	0.108903	0.00348053	0.0195611	0.926596	0.0369322	0.651639	0.0173711	0.871882	-0.0976808	0.643297	0.0333619
BASP1|P80723	27.7612	2.15579e-31	431		-0.135077	7.68333e-10	-0.22775	0	0.0914703	0.000144108	-0.157742	1.00012e-06	-0.229814	0	-0.387707	0	-0.0720719	0.0619882	-0.229964	2.83852e-10	-0.157893	4.58353e-06	-0.26365	7.00549e-09	0.0259768	0.826228	-0.0649185	0.192994	0.289627	0	0.198732	2.6162e-06	-0.0908953	0.00168499	-0.155201	0.00103983	0.139702	0.000222061	-0.113051	0.00473212	0.294903	0	0.0421495	0.599374	-0.252753	0	-0.342966	3.01795e-07	-0.203738
BCAM|P50895	2.64609	0.0109531	431		-0.0192049	0.0847466	-0.0132052	0.221852	-0.043917	0.000415032	-0.0152267	0.753797	-0.00907962	0.911703	-0.0355698	0.143307	0.0061471	0.976501	-0.0203431	0.657341	-0.0264902	0.364636	-0.0305805	0.503342	-0.0497737	0.00862167	-0.0649066	0.000795701	-0.0191932	0.744572	-0.0343261	0.318336	-0.0151329	0.643886	-0.000571977	0.999993	-0.035458	0.174442	-0.0531247	0.012988	-0.0348861	0.191337	-0.0525527	0.0152895	-0.0176666	0.493558	-0.016627	0.999386	0.0109172
BCAN|Q96GW7	5.98431	1.16416e-06	431		-0.115623	3.8989e-09	0.00247097	0.894775	0.0406078	0.05782	-0.108621	0.00029692	0.00791257	0.987267	-0.115074	0.000440848	0.116534	5.01198e-05	-0.00645298	0.996663	-0.122987	9.35714e-05	-0.114671	0.0140618	0.0411419	0.427215	-0.0749375	0.0516171	0.155813	1.79412e-05	0.0397338	0.661183	-0.11608	1.81727e-06	-0.0204484	0.944939	0.0252903	0.83444	0.0357851	0.635197	0.0457387	0.430962	0.0562334	0.249981	0.0104948	0.962555	-0.146643	0.101319	-0.0445562
BCHE|P06276	2.74113	0.00858569	431		0.0514759	0.00709254	0.0558763	0.00264317	-0.0217845	0.303001	0.0575259	0.127484	0.0567752	0.0759816	0.113297	0.000477722	-0.000750732	0.999991	0.0557716	0.253599	0.0565223	0.179374	0.0870801	0.0950483	-0.00364389	0.999103	0.0355862	0.606849	-0.090724	0.0285175	-0.0514939	0.437805	0.0392301	0.285658	0.053834	0.451258	-0.0231118	0.864642	0.0334339	0.676729	-0.0769458	0.051077	-0.0204002	0.904863	0.0565457	0.0428804	0.0745935	0.841981	0.0397713
BDNF|P23560	12.6957	8.08665e-15	431		-0.163367	3.08092e-08	0.180966	3.06795e-10	0.0851359	0.00839744	-0.129846	0.00683712	0.195048	5.15407e-07	0.0323347	0.878558	0.324894	0	0.16218	0.00262981	-0.162713	0.000829128	-0.283142	6.17722e-06	0.0241239	0.934704	-0.0980844	0.11656	0.307266	8.16267e-09	0.185058	0.00246302	-0.122208	0.00174981	0.212424	0.000834471	0.106085	0.0897256	0.276291	1.54444e-08	-0.106339	0.0918909	0.0638664	0.501463	0.170206	1.71463e-06	-0.30747	0.00304664	0.179991
BGLAP|P02818	5.8118	2.04978e-06	386		0.100552	0.00993059	-0.0321094	0.391444	0.232222	6.78751e-08	0.133084	0.0659591	-0.00551161	0.999427	0.0544871	0.77677	-0.138596	0.0445053	-0.0785971	0.584153	0.0599987	0.710425	0.0581749	0.861206	0.207883	0.000694219	0.330665	1.99066e-07	0.149708	0.0931742	0.272491	0.000491468	0.122783	0.0368056	-0.107513	0.443977	0.182603	0.0117643	0.175885	0.0166848	0.290116	1.18233e-05	0.283398	1.9926e-05	-0.00671831	0.998711	0.0951761	0.983138	-0.0732189
BGN|P21810	5.06947	1.52935e-05	431		-0.110631	8.02618e-06	0.0159651	0.502114	-0.083723	0.00219767	-0.133658	0.000515575	-0.00363499	0.999379	-0.0849357	0.0958087	0.130023	0.000526741	0.0487223	0.593293	-0.0813007	0.107378	-0.13935	0.0212631	-0.0984763	0.0232719	-0.198913	8.48986e-07	0.0408736	0.763598	-0.0595629	0.531829	-0.100436	0.00252379	-0.0554192	0.637695	-0.131242	0.00366556	-0.090664	0.0858829	-0.0758227	0.201222	-0.0352448	0.798161	0.0405779	0.455921	-0.191036	0.0855954	-0.0937532
BID|P55957	0.580008	0.772164	333		-0.0033356	0.907438	0.02786	0.320698	-0.00787798	0.797236	-0.0231383	0.937054	0.0101974	0.992045	0.0324875	0.86727	0.0333357	0.829957	0.0556259	0.60211	0.0222901	0.950419	0.0069061	0.999189	-0.00213561	0.999943	-0.00981487	0.995625	-0.00904171	0.99734	-0.016721	0.986167	-0.00767926	0.996001	0.00434536	0.999783	-0.0240575	0.942193	0.0139229	0.987966	-0.0284029	0.917451	0.00957753	0.996398	0.0379804	0.66705	0.0471964	0.998137	0.0352708
BIN1|O00499	4.43216	9.29857e-05	401		0.0838251	0.0163897	-0.155302	6.09673e-06	0.000442708	0.990726	0.0746329	0.41103	-0.151767	0.00290094	-0.0900403	0.307986	-0.2264	1.13821e-05	-0.164673	0.0151638	0.0617267	0.61484	0.00583524	0.999764	-0.040097	0.840484	0.0724263	0.503897	-0.0459322	0.862643	0.066591	0.702964	0.112523	0.0301479	-0.160317	0.0666298	-0.0032027	0.999923	-0.156634	0.0193371	0.157114	0.0199519	0.00368345	0.999886	-0.153431	0.000744898	-0.0841096	0.985859	-0.217467
BLMH|Q13867	5.63675	3.10422e-06	431		-0.033862	0.0371074	-0.083	2.08737e-07	0.00817062	0.649732	-0.0372046	0.343831	-0.0798077	0.000456733	-0.127525	1.38531e-06	-0.0426031	0.206241	-0.0903198	0.00277023	-0.0477168	0.185358	-0.0261606	0.845489	0.0121099	0.951575	-0.0244413	0.752841	0.0382705	0.512446	0.00171932	0.999927	-0.0365512	0.210642	-0.0172734	0.944478	0.0519659	0.17017	-0.05382	0.148289	0.0692394	0.0343677	-0.0365465	0.481139	-0.105786	7.92487e-08	-0.0422875	0.980355	-0.027303
BLVRB|P30043	2.08629	0.0439447	416		0.0827623	0.252017	0.0995079	0.156145	-0.249842	0.00182803	0.0948985	0.776198	0.101848	0.663422	0.193278	0.283046	0.00694936	0.999867	0.0983797	0.826783	0.0914303	0.823397	-0.010923	0.999832	-0.297818	0.0183352	-0.183622	0.338005	-0.286895	0.0872222	-0.172699	0.536224	0.114195	0.526344	0.0576663	0.974797	-0.277966	0.0646162	-0.16368	0.464976	-0.335632	0.0163928	-0.221347	0.206486	0.114286	0.498926	0.0938125	0.999738	0.136908
BMP1|P13497	0.448519	0.871058	390		0.0162664	0.545349	0.0293763	0.261379	0.0223799	0.443591	0.0241287	0.915692	0.0336834	0.74255	0.0471151	0.64386	0.00955474	0.993559	0.0229864	0.949281	0.0134317	0.986225	0.0225984	0.970748	0.0256766	0.901151	0.0397442	0.758253	0.00307816	0.99988	0.0171458	0.983334	0.0140676	0.970643	0.0646259	0.562623	0.0462999	0.66703	0.0617362	0.429055	-0.0183259	0.971854	-0.0028896	0.999882	0.0154363	0.958424	0.0476507	0.997468	0.0815355
BMP5|P22003	0.919956	0.491006	337		-0.0198492	0.630215	-0.0520452	0.196755	-0.0515542	0.250375	-0.039269	0.895763	-0.0657135	0.576774	-0.0699558	0.661896	-0.0264446	0.965252	-0.0306869	0.965306	-0.00424228	0.999881	-0.120771	0.407769	-0.106316	0.251069	-0.0872919	0.493555	0.0144547	0.996557	0.0334789	0.966011	0.0190242	0.979558	-0.0239968	0.98913	-0.0326704	0.952072	-0.0963909	0.421412	-0.00867359	0.9991	-0.0723941	0.681052	-0.0637205	0.535522	-0.18448	0.672976	-0.0737281
BMP6|P22004	3.04868	0.00385663	431		0.0285002	0.088751	-0.0595764	0.000271211	-0.0370186	0.0466057	0.0299373	0.564532	-0.0542077	0.0443335	-0.0399745	0.381169	-0.084145	0.00116872	-0.0699118	0.0432027	0.0142332	0.937614	0.0343684	0.724309	-0.0340687	0.470611	-0.00748203	0.991062	-0.068437	0.0800799	-0.0418504	0.50681	0.0265866	0.517798	-0.0739058	0.096915	-0.0465563	0.282671	-0.101228	0.000738231	0.0273495	0.725578	-0.0273227	0.728153	-0.0546722	0.0201965	0.0500832	0.957691	-0.0564669
BMP7|P18075	3.50131	0.00118189	390		0.0725762	0.0199001	-0.00600049	0.84228	-0.139388	9.01889e-05	0.0429735	0.743709	-0.0295439	0.867272	0.0760931	0.361866	-0.0725174	0.304649	0.0331196	0.908467	0.105637	0.0987907	0.141963	0.109255	-0.10266	0.104965	-0.055193	0.665837	-0.244624	3.96138e-05	-0.197157	0.00300388	0.0474674	0.544947	0.0183567	0.99071	-0.124667	0.0542455	-0.136894	0.028623	-0.143024	0.0250993	-0.155251	0.0126869	-0.012227	0.984831	0.0800878	0.983394	-0.0341189
BMPR2|Q13873	2.58304	0.0128901	421		-0.034866	0.0955537	-0.0362244	0.0752266	0.00693737	0.766269	-0.011557	0.978076	-0.0143847	0.945418	-0.0844074	0.0380631	-0.00282761	0.999627	-0.0728504	0.12474	-0.0700227	0.103851	-0.0792859	0.220288	-0.01637	0.946997	-0.0358722	0.678653	0.0629159	0.287185	0.0434136	0.651032	-0.0195023	0.85162	0.0586638	0.465096	0.0706861	0.142056	0.00221932	0.999893	0.0120223	0.983138	-0.0564445	0.318168	-0.0684668	0.0197861	-0.0817854	0.849459	0.0541885
BOD1L1|Q8NFC6	5.55719	5.4453e-06	276		0.191209	4.91587e-06	0.0886916	0.0258707	-0.10804	0.0206311	0.187932	0.00546877	0.0777947	0.407976	0.300127	1.80092e-05	-0.110137	0.177652	0.112195	0.32778	0.222332	0.00175074	0.282441	0.00451921	-0.0623348	0.713362	0.0984713	0.409759	-0.344776	1.49311e-05	-0.18397	0.0738223	0.160806	0.00407872	0.205663	0.056247	-0.0287559	0.972645	0.0211419	0.988844	-0.234419	0.0020066	-0.184521	0.0248653	0.0498979	0.690138	0.392615	0.0227493	0.272685
BPNT1|O95861	3.2287	0.0025056	344		0.0361179	0.280408	-0.117259	0.00036793	-0.0632897	0.100213	-0.00163188	0.999984	-0.138736	0.0055431	-0.0883873	0.298195	-0.137104	0.0123134	-0.0867554	0.355799	0.0503488	0.734502	0.127232	0.250694	-0.0161627	0.987817	-0.00874588	0.998355	-0.143395	0.0695784	-0.135978	0.119611	0.00741684	0.99741	-0.0233712	0.985525	0.000521116	1	-0.147529	0.0396099	0.0238923	0.970066	-0.124158	0.0975956	-0.14805	0.000504681	0.101216	0.968401	-0.0415885
BRINP1|O60477	0.972273	0.450905	431		-0.0266221	0.181993	0.0169551	0.381118	0.0111025	0.615835	-0.00173759	0.999909	0.0357161	0.468412	-0.0153414	0.955657	0.0374537	0.500797	-0.0136038	0.973301	-0.0510575	0.299226	-0.0599644	0.422538	-0.00589665	0.996716	-0.0210218	0.898877	0.0540677	0.387944	0.0389425	0.69925	-0.0151252	0.913874	-0.0151925	0.978517	-0.0103381	0.98734	0.0177891	0.941003	0.00485446	0.998673	0.0329816	0.720339	0.0281271	0.59328	-0.0136144	0.999997	0.0223417
BSG|P35613	7.43467	1.92136e-08	431		-0.0954052	6.92014e-10	-0.00547853	0.709384	0.0361896	0.0317556	-0.0906322	0.000104571	-0.00126224	0.99989	-0.103208	4.05951e-05	0.08937	8.29683e-05	-0.0125755	0.953445	-0.101945	3.3088e-05	-0.111859	0.00115784	0.0278376	0.559631	-0.0619905	0.0362523	0.139696	6.90334e-07	0.0498683	0.261541	-0.0898281	2.79289e-06	0.0335658	0.652694	0.0621898	0.043589	0.0432319	0.263859	0.028624	0.625336	0.00966605	0.977538	-0.018958	0.682358	-0.156667	0.00437007	-0.00305258
BST1|Q10588	6.03304	1.01444e-06	431		0.0597783	0.00831273	0.0345514	0.115264	0.128597	4.25998e-07	0.0521646	0.337489	0.0259991	0.787204	0.10169	0.0145959	-0.0261655	0.82382	0.0495256	0.510757	0.0756911	0.101573	0.0864983	0.210937	0.142384	5.61858e-05	0.192518	2.027e-07	0.0558855	0.470334	0.106019	0.0463663	0.0501338	0.222466	0.120546	0.027754	0.185831	1.26477e-06	0.190782	6.70596e-07	0.065285	0.255624	0.070236	0.199385	0.00495098	0.997376	0.100283	0.735164	0.124155
BTD|P43251	1.63599	0.123425	431		-0.000569225	0.962116	0.0293798	0.0118988	0.0111534	0.402095	0.0199944	0.621168	0.0437956	0.0171732	0.0262966	0.459188	0.0238012	0.451742	0.00630228	0.98745	-0.0174989	0.751047	0.0030554	0.999227	0.0130161	0.867406	0.0111583	0.927724	0.00996075	0.962256	0.00810294	0.981976	-0.0018578	0.999146	0.0548089	0.0802312	0.028107	0.437208	0.0486855	0.0482056	-0.0267019	0.489183	-0.00612344	0.988237	0.0205785	0.423664	0.0167092	0.999613	0.0623921
BTN2A2|Q8WVV5	3.12382	0.00316371	431		-0.0594797	0.000383094	0.00814125	0.614079	0.00359305	0.845651	-0.0771703	0.00461673	-0.00662523	0.988385	-0.0444462	0.281447	0.0705451	0.00919488	0.0327241	0.601729	-0.037821	0.406322	-0.0422118	0.571061	0.012408	0.951754	-0.0530551	0.153657	0.0546199	0.221145	-0.0108433	0.983758	-0.0654632	0.00414574	0.0181358	0.940819	0.0102562	0.979069	0.0149368	0.939939	-0.00787959	0.990468	-0.003199	0.99935	0.00468059	0.99451	-0.13009	0.0835694	-0.0525652
C11orf87|Q6NUJ2	3.86657	0.000429305	430		-0.103188	0.000139309	0.0166022	0.52418	0.056525	0.0581573	-0.0920153	0.0631472	0.0243528	0.882808	-0.0878732	0.13047	0.116368	0.00725785	0.00414207	0.999673	-0.112226	0.0239275	-0.179602	0.00411578	0.0175576	0.966607	-0.0591246	0.467963	0.19716	0.000125533	0.120478	0.0626903	-0.0766822	0.0676345	0.116905	0.104176	0.12331	0.0178032	0.105199	0.0608581	0.00640511	0.998747	-0.0117054	0.992596	-0.0181105	0.932361	-0.177776	0.232475	0.112989
C12orf49|Q9H741	3.09717	0.00339426	431		0.0273846	0.097091	0.0173359	0.278989	-0.0401076	0.0288207	0.0349041	0.417175	0.0221408	0.697376	0.0447344	0.268394	-0.0127633	0.93912	0.00983029	0.981895	0.0225936	0.785273	-0.052248	0.375024	-0.0807871	0.00308238	-0.025735	0.732397	-0.0285391	0.742489	0.026513	0.808623	0.0550521	0.0215716	0.0592246	0.238468	-0.0121369	0.965262	-0.00940433	0.983452	-0.0713615	0.0310556	-0.0686289	0.0424739	0.00273259	0.998861	-0.00169199	1	0.0964932
C16orf89|Q6UX73	6.80041	1.15726e-07	431		0.0126423	0.359787	-0.00197993	0.882531	0.0913956	5.02356e-09	-0.00298206	0.998629	-0.0143727	0.833826	0.0154516	0.87748	-0.0113907	0.927501	0.0184337	0.834609	0.0298244	0.452817	0.0815434	0.0152239	0.126661	1.18882e-09	0.115186	3.90593e-07	0.0451173	0.22505	0.033643	0.529734	-0.0114744	0.890229	0.0164552	0.924481	0.103606	1.25767e-05	0.0953953	7.62414e-05	0.0871508	0.000403452	0.0789401	0.00181843	-0.00821074	0.952193	0.0538989	0.844134	-0.00696951
C1GALT1|Q9NS00	2.18804	0.0343199	431		-0.00500355	0.769011	0.0508264	0.00224966	-0.0266764	0.158962	-0.0247809	0.717415	0.0313654	0.444373	0.0594333	0.0928455	0.0561463	0.0691201	0.0842143	0.0106036	0.0280679	0.674192	-0.00697371	0.996832	-0.0277135	0.655516	-0.0319521	0.6043	-0.0207398	0.892587	-0.0249783	0.848082	-0.00423852	0.996507	0.0815928	0.0606742	-0.00612458	0.995697	0.0339809	0.580584	-0.0877174	0.0062654	-0.0476119	0.288322	0.0401055	0.158025	-0.0150853	0.999982	0.0696564
C1GALT1C1|Q96EU7	2.71502	0.00924665	406		-0.0389341	0.015885	0.0447045	0.00428769	-0.0226477	0.200431	-0.031799	0.47929	0.0476795	0.0747919	0.00865329	0.983687	0.0794785	0.00167934	0.0404523	0.391506	-0.0390262	0.345466	-0.0623176	0.193649	-0.0345283	0.410478	-0.065082	0.0374346	0.0277893	0.739247	-0.00276439	0.999685	-0.0305537	0.362224	0.0818693	0.0362253	0.00189139	0.999839	0.0335202	0.529077	-0.0799779	0.00879829	-0.0483491	0.224097	0.0316288	0.302193	-0.0377951	0.988039	0.0970841
C1orf232|A0A0U1RR37	5.49283	5.42254e-06	343		-0.082777	2.88323e-05	-0.0702554	0.000227456	0.0389109	0.0779452	-0.112353	0.000216296	-0.0880768	0.00144456	-0.154038	1.82473e-06	0.0242761	0.788278	-0.0416855	0.544138	-0.0659616	0.101494	-0.119275	0.015749	0.0216041	0.862273	-0.0501436	0.334931	0.140879	0.000351326	0.0691314	0.231785	-0.0717477	0.00802499	-0.0414262	0.701776	0.057632	0.240005	-0.0224933	0.883985	0.0990582	0.00994453	0.0189329	0.932044	-0.0801253	0.00142807	-0.149682	0.100339	-0.0644405
C1QA|P02745	1.18449	0.310263	431		0.0460757	0.0174913	0.00362378	0.846889	0.019393	0.366336	0.031311	0.643312	-0.00847604	0.984648	0.055003	0.229065	-0.039787	0.419196	0.023692	0.866987	0.063479	0.113388	0.077364	0.178408	0.0353806	0.563409	0.0705742	0.0773451	-0.0419834	0.582937	-0.00678975	0.997372	0.0351936	0.396547	-0.00834286	0.99594	0.0113977	0.981627	0.0192076	0.920881	0.0197405	0.915609	0.0275504	0.802757	0.0078099	0.984166	0.059358	0.951698	-0.0226919
C1QB|P02746	1.40932	0.199634	431		0.0463997	0.00815331	-0.00474075	0.779859	0.0100256	0.605215	0.0260701	0.700706	-0.0207124	0.772296	0.0475841	0.265334	-0.0467825	0.192101	0.021514	0.865344	0.0682966	0.0391724	0.067739	0.2021	0.0209257	0.830028	0.0599136	0.109019	-0.0468133	0.399121	-0.00782538	0.994598	0.0389879	0.218952	-0.00296032	0.99975	0.0112026	0.976594	0.00586223	0.996522	0.0141629	0.955289	0.00882256	0.988624	-0.00534036	0.992999	0.0277958	0.999077	-0.0346455
C1QC|P02747	1.67085	0.114317	431		0.0540951	0.00335104	-0.00210082	0.906133	0.013441	0.509463	0.0324422	0.57499	-0.0193208	0.829229	0.0587225	0.142798	-0.051763	0.154875	0.0262802	0.80362	0.0780433	0.0201049	0.0734134	0.178706	0.0233139	0.803577	0.0706855	0.0554981	-0.0500994	0.382148	-0.00272787	0.999798	0.0473716	0.117616	0.0116628	0.987321	0.0226057	0.859418	0.0157545	0.947024	0.010943	0.981382	0.00409172	0.99899	-0.00685125	0.987417	0.0334016	0.997804	-0.0208747
C1QL1|O75973	12.1317	3.79514e-14	431		-0.103327	2.46039e-10	-0.034707	0.0257635	0.108814	1.92169e-09	-0.113866	2.2147e-06	-0.0407042	0.167566	-0.139527	6.52171e-08	0.0731614	0.00400317	-0.0256614	0.742848	-0.0988227	0.000172664	-0.111526	0.00250316	0.10476	2.57412e-05	0.00392764	0.998486	0.216286	0	0.115454	0.000418582	-0.100833	5.35147e-07	-0.0412454	0.531876	0.104348	0.00020594	0.0721048	0.0216694	0.145593	8.003e-08	0.11335	5.25427e-05	-0.0322431	0.278964	-0.123191	0.0934953	-0.0476506
C1QL2|Q7Z5L3	2.99744	0.00463411	323		-0.0518089	0.21382	0.0293611	0.471078	0.16579	0.000349192	-0.0658001	0.664411	0.0156826	0.990712	-0.0147024	0.995322	0.0814826	0.466934	0.0510977	0.861524	-0.0303849	0.958697	-0.1771	0.135739	0.107307	0.250102	0.0891688	0.467232	0.284407	0.000635303	0.266269	0.00267987	-0.0181383	0.981996	-0.0154416	0.997294	0.137614	0.140316	0.180389	0.0264386	0.153056	0.0934949	0.195831	0.0162865	0.0427751	0.805544	-0.296427	0.158548	-0.103221
C1QL3|Q5VWW1	8.99652	2.46127e-10	418		-0.15317	9.8347e-08	-0.0512145	0.0627063	0.138969	1.05723e-05	-0.158268	0.000332625	-0.0516524	0.452906	-0.210048	6.03306e-06	0.106615	0.0265208	-0.0517802	0.654654	-0.158395	0.000865884	-0.286623	1.81635e-06	0.0698544	0.293095	-0.0359161	0.834837	0.356478	0	0.250707	5.73469e-06	-0.105771	0.00760014	-0.00595065	0.999507	0.169345	0.000712435	0.101588	0.0958425	0.175296	0.000514413	0.107538	0.0748981	-0.0677575	0.148569	-0.337836	0.000315613	-0.0434985
C1QTNF1|Q9BXJ1	1.80664	0.0842968	431		-0.00811327	0.617715	0.0383028	0.0155923	-0.0288	0.111052	0.00412596	0.997786	0.0454098	0.108878	0.0316394	0.563218	0.0412838	0.23379	0.0275134	0.710286	-0.0137704	0.938466	-0.0448614	0.500025	-0.0475847	0.161677	-0.042898	0.3046	-0.00272334	0.999664	0.00196339	0.999892	0.00468673	0.994593	0.0178429	0.939799	-0.0424063	0.340487	0.00294224	0.999448	-0.0602492	0.086975	-0.0149007	0.937683	0.0453485	0.0649913	-0.0635817	0.843147	0.00184811
C1QTNF3|Q9BXJ4	6.07923	8.91857e-07	430		-0.101263	0.00283366	0.103791	0.00164683	0.150387	7.30138e-05	-0.0582927	0.59328	0.131119	0.00967565	0.00299355	0.999925	0.189412	0.000211914	0.0612862	0.661899	-0.128126	0.0483385	-0.0101117	0.998755	0.197108	0.000256465	0.0645858	0.591228	0.20722	0.00207792	0.0746975	0.608578	-0.132522	0.00424405	0.0463513	0.890925	0.112655	0.142359	0.235751	6.12134e-05	0.0663032	0.600283	0.189399	0.00252377	0.123096	0.00701121	-0.0611444	0.997859	2.13336e-05
C1QTNF4|Q9BXJ3	2.14839	0.0377762	431		-0.0170987	0.178579	0.0326283	0.00840794	0.0131274	0.352033	-0.0165026	0.782137	0.0307975	0.203723	0.0199541	0.720212	0.0473	0.0295711	0.0364567	0.270715	-0.0108434	0.93711	-0.0575758	0.0996474	-0.00750984	0.975053	-0.0106502	0.945774	0.050066	0.0987139	0.0469256	0.171322	-0.0031404	0.996567	0.0564978	0.0936329	0.0290403	0.459933	0.0534118	0.0376719	-0.0274575	0.515444	-0.00308602	0.998695	0.0243715	0.322804	-0.0689101	0.494394	0.0443582
C1QTNF5|Q9BXJ0	2.43073	0.018872	431		-0.0439848	0.0263057	0.015876	0.407756	-0.0655706	0.00292021	-0.0454081	0.342257	0.0136108	0.944316	-0.0254001	0.825664	0.0590189	0.118178	0.020008	0.919517	-0.0390109	0.531783	-0.0190522	0.961403	-0.0529275	0.227909	-0.10533	0.00272027	-0.0338752	0.74787	-0.0862776	0.0739246	-0.0524024	0.102064	-0.0248678	0.912435	-0.0926752	0.0148167	-0.062783	0.178554	-0.0678073	0.129056	-0.0379152	0.615829	0.0298921	0.535134	-0.00733119	1	-0.0149968
C1R|P00736	2.17826	0.0351431	431		0.0290828	0.0584878	0.013721	0.357208	-0.0535065	0.00178618	0.021103	0.751008	0.00634907	0.987028	0.0473349	0.16759	-0.014754	0.890807	0.0262318	0.703641	0.0409858	0.263007	0.0429734	0.486844	-0.0464829	0.138645	-0.0220365	0.779559	-0.0894563	0.00398578	-0.0650099	0.0882566	0.0244464	0.516002	0.0083157	0.992047	-0.0570593	0.0820634	-0.0415595	0.309638	-0.065375	0.0350608	-0.0498752	0.16748	0.0154998	0.806327	0.0449487	0.962467	0.00889745
C1RL|Q9NZP8	8.65189	6.16726e-10	431		0.161409	1.40143e-09	0.0966062	0.000156607	0.0157217	0.58743	0.153163	0.000150815	0.0831552	0.0499826	0.274364	2.53211e-11	-0.0700081	0.190865	0.121201	0.0189152	0.191209	4.89586e-06	0.205111	0.000456166	0.0380387	0.728876	0.184284	2.57824e-05	-0.167072	0.00118864	-0.0208269	0.970957	0.146246	1.11419e-05	0.0857322	0.315499	0.00848331	0.996806	0.10889	0.0399167	-0.0772489	0.236816	0.0231578	0.943019	0.100407	0.00387113	0.297855	0.000952314	0.151668
C1S|P09871	5.05717	1.58297e-05	431		0.0620394	1.56342e-06	0.0172592	0.163517	-0.0386565	0.00651561	0.0499653	0.0241473	0.00635273	0.977752	0.085659	5.40128e-05	-0.0436125	0.0543453	0.0356937	0.291943	0.0793062	0.000153388	0.0773298	0.0118431	-0.0309009	0.313372	0.0259713	0.535797	-0.108231	5.97522e-06	-0.0513585	0.115097	0.0568723	0.000784256	0.0146685	0.931394	-0.0403449	0.17939	-0.0222565	0.680471	-0.0550134	0.0317697	-0.036925	0.257155	0.0180884	0.58868	0.0782913	0.326699	0.0139746
C2|P06681	6.55727	2.30326e-07	431		0.13448	5.43549e-07	0.0660857	0.0103609	-0.0769767	0.00902126	0.125796	0.00345927	0.0544434	0.342828	0.212736	7.6162e-07	-0.0713526	0.186609	0.0869405	0.164343	0.158293	0.000302609	0.166548	0.00816666	-0.0607067	0.362716	0.0629237	0.397974	-0.227254	4.50132e-06	-0.103624	0.132063	0.12363	0.000380111	0.0992034	0.204267	-0.0548084	0.546009	-0.000349661	1	-0.154012	0.0013648	-0.099553	0.0810943	0.0544588	0.261377	0.256434	0.0102897	0.163033
C2orf40|Q9H1Z8	5.16997	1.15375e-05	431		-0.0695798	0.103466	0.124062	0.00289499	-0.162791	0.000642869	-0.13793	0.0899902	0.0604568	0.66063	0.0942177	0.453472	0.198386	0.00331992	0.232147	0.00372563	0.033761	0.949069	0.135891	0.370904	-0.0581469	0.767861	-0.19828	0.0124442	-0.194038	0.0405898	-0.334171	0.000102083	-0.140133	0.0248537	0.0708621	0.821125	-0.198086	0.0163992	-0.0558612	0.837426	-0.268948	0.000416489	-0.126723	0.236753	0.142225	0.0170886	0.0812766	0.997074	0.0185578
C3|P01024	9.15717	1.48731e-10	431		0.18415	1.34952e-11	0.0508015	0.0547151	-0.0892112	0.00326119	0.181241	1.1069e-05	0.0448728	0.540034	0.243085	2.90652e-08	-0.136368	0.00121891	0.0618447	0.478988	0.198213	5.46378e-06	0.220643	0.000266812	-0.0706977	0.25259	0.10111	0.0691224	-0.291341	5.46182e-09	-0.119532	0.0710935	0.171808	5.02633e-07	0.10023	0.217464	-0.0561605	0.548362	-0.0226662	0.951132	-0.15639	0.00160569	-0.122896	0.0224448	0.0334943	0.693143	0.30619	0.00118424	0.160993
C4BPA|P04003	5.44981	5.25535e-06	431		0.291114	1.92917e-05	0.111963	0.0876732	-0.249171	0.000938558	0.325249	0.00290069	0.131421	0.39212	0.407849	0.000364954	-0.193828	0.142159	0.0826	0.867078	0.276428	0.0272158	0.333228	0.060115	-0.227981	0.0782128	0.0493495	0.962938	-0.561208	9.57193e-06	-0.283878	0.0913361	0.27733	0.00241914	0.143528	0.681335	-0.227873	0.134721	-0.127307	0.623528	-0.371401	0.00282937	-0.270835	0.0542315	0.100566	0.547611	0.616972	0.0200011	0.357246
C4BPB|P20851	4.51692	7.50395e-05	383		0.311798	4.78629e-06	0.119406	0.0694754	-0.097477	0.19686	0.348961	0.00106375	0.140158	0.345079	0.439506	0.000117163	-0.208803	0.0929917	0.0905455	0.828943	0.299348	0.0143384	0.345802	0.047222	-0.0787113	0.849922	0.219961	0.149958	-0.424513	0.0012322	-0.12584	0.71796	0.298673	0.000842259	0.112756	0.822951	-0.102406	0.764864	0.020091	0.997556	-0.215163	0.190666	-0.0926653	0.826735	0.122498	0.371908	0.618793	0.0177722	0.333657
C4orf48|Q5BLP8	12.4399	1.62903e-14	431		-0.177497	0	0.0487426	0.0445536	0.129661	3.73262e-06	-0.155124	4.93311e-05	0.0632396	0.17033	-0.129115	0.00332189	0.218364	1.18359e-09	0.0260087	0.912971	-0.192355	1.29837e-06	-0.240583	8.30388e-06	0.0976265	0.0288205	-0.0584582	0.411217	0.33821	0	0.182125	0.000347907	-0.156085	6.62978e-07	0.129446	0.0346352	0.18337	1.98584e-05	0.204349	1.57102e-06	0.0539238	0.515079	0.0749034	0.2273	0.0209796	0.877819	-0.290386	0.000667105	0.0834954
C5|P01031	9.28034	1.0522e-10	431		0.323176	0	0.0741899	0.082015	-0.0491038	0.313486	0.323207	8.94142e-07	0.0689653	0.580694	0.407855	7.43883e-09	-0.254242	0.000116953	0.0846481	0.617067	0.33889	1.24783e-06	0.392766	4.27557e-05	-0.0136549	0.996181	0.285606	0.000128665	-0.406421	6.12721e-07	-0.10716	0.527795	0.299261	4.82404e-08	0.0853453	0.739155	-0.0416019	0.929662	0.0286299	0.975599	-0.126947	0.255379	-0.0567154	0.844966	0.0702318	0.486299	0.562597	0.000100303	0.212398
C6|P13671	4.10913	0.00022068	431		0.113234	0.00483023	0.0783601	0.0441246	-0.126551	0.00456092	0.13578	0.0676215	0.0908996	0.256186	0.195369	0.00651456	-0.0448801	0.837724	0.0595898	0.784088	0.10447	0.282394	0.157172	0.192035	-0.104284	0.250758	-0.00584938	0.999679	-0.261456	0.000879512	-0.163021	0.10873	0.0984345	0.147478	0.0797637	0.724254	-0.125482	0.186116	-0.0478362	0.870808	-0.205246	0.00648692	-0.1276	0.181083	0.0776457	0.312574	0.3635	0.0215966	0.236315
C7|P10643	6.81068	1.12407e-07	431		0.0918742	0.000317042	-0.0562039	0.0226695	-0.142656	5.73597e-07	0.0754319	0.13632	-0.0654156	0.157594	0.0330505	0.819345	-0.140847	0.000244696	-0.0423813	0.717414	0.0984662	0.0407441	0.108987	0.129489	-0.134095	0.00110397	-0.0476925	0.600819	-0.243082	2.18696e-07	-0.156679	0.00364232	0.0864028	0.0179427	-0.0989912	0.173444	-0.171074	0.000110831	-0.212692	8.09403e-07	-0.0720833	0.269511	-0.113701	0.0238197	-0.0416176	0.463121	0.148427	0.389352	-0.0620444
C8A|P07357	7.03304	5.98931e-08	431		0.186435	2.34057e-06	0.142269	0.000192327	-0.0128474	0.766516	0.22993	0.000137078	0.167091	0.00319938	0.334727	1.09308e-07	-0.0628393	0.627122	0.104797	0.328068	0.167636	0.0182253	0.226121	0.0179395	0.00738679	0.999128	0.180136	0.0130871	-0.218734	0.00615856	-0.0459854	0.913823	0.172749	0.000868115	0.187792	0.0582788	0.0175558	0.991625	0.14401	0.0867383	-0.170236	0.028996	-0.0437814	0.892155	0.126454	0.0215866	0.478246	0.000250366	0.373815
C8B|P07358	6.71917	1.45652e-07	431		0.196328	2.65284e-06	0.146392	0.000288946	-0.0170167	0.710342	0.239748	0.000181045	0.170861	0.00483932	0.34935	1.71396e-07	-0.068887	0.600227	0.109602	0.339237	0.178489	0.0173648	0.219184	0.0367187	-0.005375	0.999716	0.183101	0.0189938	-0.224559	0.00856373	-0.0360829	0.96236	0.188476	0.000551506	0.194395	0.0672357	0.0150456	0.995512	0.144754	0.114439	-0.179349	0.0301825	-0.0496409	0.871118	0.129709	0.0280365	0.474367	0.000842584	0.382553
C8G|P07360	8.4441	1.10804e-09	431		0.238341	2.10638e-08	0.153013	0.000182078	-0.0282775	0.541958	0.272051	1.87347e-05	0.169225	0.00615084	0.402073	2.00838e-09	-0.102826	0.259401	0.130022	0.204333	0.232848	0.000919099	0.244878	0.016312	-0.0249759	0.974225	0.211193	0.00514481	-0.269854	0.00103942	-0.0336851	0.970053	0.236169	9.00635e-06	0.230967	0.0208673	0.023767	0.983419	0.149687	0.10233	-0.2072	0.00923498	-0.0812803	0.605319	0.12592	0.0384403	0.501452	0.000380786	0.418234
C9|P02748	6.97884	6.98283e-08	431		0.252955	1.45378e-09	0.0531522	0.181633	-0.0739656	0.104181	0.253032	5.64487e-05	0.0494527	0.762162	0.313605	2.80311e-06	-0.203579	0.00138419	0.0605727	0.787624	0.264152	7.81718e-05	0.249881	0.0111948	-0.0756223	0.555851	0.178627	0.0219251	-0.325504	2.6708e-05	-0.0712538	0.768918	0.25425	8.31079e-07	0.0689307	0.814952	-0.0633648	0.754475	-0.0158192	0.994721	-0.132296	0.169502	-0.0847499	0.555257	0.0475456	0.731205	0.415576	0.00570104	0.194712
C9orf64|Q5T6V5	2.36715	0.022665	329		0.0232661	0.574611	-0.139163	0.000633889	-0.0192361	0.668752	0.0639445	0.677683	-0.0979402	0.229279	-0.143764	0.0906971	-0.161885	0.0218733	-0.207708	0.00878914	-0.0458235	0.873483	0.100806	0.569655	0.0228075	0.978798	0.0155971	0.994432	-0.0779984	0.661108	-0.0852089	0.637719	-0.00721043	0.998851	-0.20303	0.0406842	-0.062094	0.752775	-0.176177	0.0268047	0.140936	0.129052	0.0268526	0.97584	-0.114083	0.0788553	0.139732	0.896492	-0.160891
CA1|P00915	2.93319	0.00521922	431		0.117705	0.324745	0.238779	0.0400507	-0.481859	0.000312061	0.144695	0.816245	0.243532	0.351744	0.381521	0.14423	0.0988369	0.927055	0.236826	0.596138	0.137989	0.859484	-0.039705	0.998294	-0.562751	0.00494535	-0.389094	0.140242	-0.523046	0.0527798	-0.349389	0.366783	0.173657	0.592918	0.10898	0.964125	-0.567913	0.0131756	-0.284973	0.424751	-0.676893	0.00197958	-0.393953	0.15766	0.28294	0.153834	0.173702	0.999489	0.267901
CA10|Q9NS85	4.87396	2.6432e-05	431		-0.114451	2.7774e-07	0.0176379	0.407706	-0.00604378	0.803964	-0.0756384	0.0612732	0.0475232	0.297183	-0.10691	0.00665921	0.123161	0.000207385	-0.0312721	0.805737	-0.154434	1.24939e-05	-0.0930319	0.138645	0.00487803	0.998595	-0.116962	0.0027333	0.0979099	0.0462239	-0.0239307	0.930293	-0.121841	1.35785e-05	-0.0390027	0.788735	-0.0438003	0.576767	-0.0065246	0.997568	-0.00479767	0.999037	0.0324781	0.783797	0.0372757	0.432857	-0.0689	0.945572	-0.0180701
CA11|O75493	4.39334	0.0001007	431		-0.101164	7.08478e-05	0.0817141	0.000918074	-0.00871168	0.755755	-0.096992	0.0282961	0.0792777	0.0548027	-0.00923795	0.994848	0.17627	1.84965e-06	0.087754	0.127229	-0.0885157	0.0792221	-0.0295967	0.933503	0.027794	0.862392	-0.0980944	0.0521632	0.0573907	0.544552	-0.0684977	0.434224	-0.125888	0.000121978	0.0535728	0.683159	-0.0274458	0.898277	0.0640149	0.368393	-0.0810187	0.173894	0.010442	0.993658	0.0914607	0.00753278	-0.0212004	0.999987	0.0550043
CA14|Q9ULX7	1.19917	0.301933	418		-0.00534555	0.742677	0.0212536	0.17984	-0.00220788	0.902221	-0.0118714	0.952176	0.0146147	0.887151	0.0206536	0.829479	0.0264861	0.623711	0.032525	0.587566	0.00603894	0.994252	0.0158566	0.959106	0.00878357	0.980663	-0.00412121	0.99833	-0.00707307	0.994073	-0.0199779	0.901795	-0.0129048	0.904325	0.01929	0.923853	-0.00351795	0.999027	0.0184429	0.885173	-0.0228079	0.808299	-0.00084709	0.999987	0.0219608	0.632453	-0.0519299	0.936663	-0.0363761
CA2|P00918	2.45705	0.0176687	431		-0.00457568	0.964757	0.1974	0.0501721	-0.401133	0.000532192	0.00561317	0.999978	0.191603	0.439852	0.217456	0.498322	0.18599	0.540137	0.211843	0.570729	0.0258529	0.998236	-0.0926825	0.968837	-0.446568	0.0124673	-0.419413	0.0393361	-0.353885	0.190749	-0.326731	0.29888	0.0271545	0.995917	0.0782924	0.979034	-0.480142	0.0166009	-0.242145	0.442883	-0.558434	0.00368855	-0.320437	0.204159	0.237997	0.174887	0.0102895	1	0.151878
CA3|P07451	4.17793	0.000198662	342		0.128613	0.178479	0.185682	0.0457685	-0.46331	1.32639e-05	0.16066	0.615669	0.197282	0.339915	0.332535	0.0959335	0.0366221	0.991794	0.171875	0.66923	0.135253	0.767789	-0.118445	0.9183	-0.591227	7.45452e-05	-0.375702	0.047165	-0.472782	0.0177058	-0.257257	0.42701	0.215524	0.215823	0.055282	0.98986	-0.552311	0.00121512	-0.31763	0.139382	-0.607593	0.000319889	-0.372912	0.060943	0.234681	0.133509	0.0201257	1	0.163141
CA4|P22748	5.90921	1.43921e-06	431		-0.100014	1.02494e-06	0.0415378	0.0344921	0.0698903	0.00192295	-0.0814581	0.018875	0.0534828	0.1406	-0.0586181	0.212715	0.134941	5.61277e-06	0.02284	0.891926	-0.112101	0.000971822	-0.124879	0.0097694	0.0572867	0.183651	-0.0343467	0.676274	0.182166	1.26478e-06	0.0905325	0.062973	-0.0916334	0.00060344	0.0261201	0.905822	0.0595593	0.233754	0.106571	0.00452245	0.0334392	0.717557	0.0804511	0.0570952	0.0470119	0.165163	-0.143099	0.161741	0.0099969
CAB39|Q9Y376	3.8321	0.000540278	284	*	0.0502136	0.192129	-0.109877	0.00344679	-0.140611	0.00126986	0.00805852	0.998685	-0.134364	0.0245515	-0.0646071	0.692036	-0.142422	0.0276912	-0.0726656	0.643106	0.0697568	0.622181	0.012078	0.998623	-0.159383	0.0209225	-0.0983021	0.348259	-0.171461	0.0490986	-0.11038	0.390954	0.0610808	0.513927	0.0333952	0.971002	-0.0577716	0.757519	-0.206634	0.00284361	-0.0911668	0.483766	-0.24003	0.00123498	-0.148863	0.00334395	0.0151401	1	0.0359953
CACHD1|Q5VU97	4.20352	0.000170164	431		-0.0820877	2.34565e-05	0.0438297	0.0191535	0.0353068	0.0983075	-0.0833557	0.00954816	0.0397109	0.338952	-0.0316433	0.689337	0.123067	1.51652e-05	0.0517123	0.32699	-0.0713542	0.055731	-0.0314165	0.840326	0.0612034	0.108462	-0.0385201	0.549489	0.0926199	0.0259312	-0.0071036	0.996938	-0.0997235	5.70762e-05	0.0306139	0.838484	0.0264753	0.813794	0.0749531	0.0627188	-0.00413854	0.99908	0.0443392	0.460346	0.0484778	0.113966	-0.0438166	0.991096	0.017809
CACNA2D1|P54289	10.0777	1.1268e-11	431		-0.134732	2.14087e-08	0.0669801	0.00365772	0.0880148	0.000853514	-0.101589	0.0104355	0.088826	0.0131706	-0.0690264	0.207891	0.190415	2.53076e-08	0.0325624	0.821092	-0.157852	3.86837e-05	-0.235699	3.68136e-06	0.036603	0.689315	-0.063485	0.288435	0.272302	2.88879e-10	0.172214	0.000358814	-0.100088	0.00163943	0.157601	0.00298972	0.148379	0.000393592	0.184081	5.63626e-06	-0.00922233	0.99461	0.0264795	0.892721	0.0357018	0.536489	-0.2821	0.000421217	0.113006
CACNA2D2|Q9NY47	4.06062	0.000252162	431		-0.060931	3.73096e-05	0.0278617	0.050354	-0.0248353	0.126756	-0.034035	0.331984	0.0474643	0.0441489	-0.0378527	0.310105	0.0814994	0.00023843	-0.00381762	0.998418	-0.085317	0.000463127	-0.039332	0.522807	-0.0138444	0.907613	-0.0821678	0.00137982	0.0254876	0.738905	-0.0428358	0.365677	-0.0683234	0.000386228	0.00936427	0.98706	-0.0371394	0.365115	-0.0029056	0.999271	-0.0465037	0.1814	-0.0122699	0.951292	0.0342338	0.162053	-0.0294292	0.995881	0.0162505
CACNA2D3|Q8IZS8	6.93539	7.89697e-08	431		-0.0650371	0.00116467	0.00174884	0.927902	0.0854166	0.000127192	-0.0578465	0.152522	0.00739295	0.990548	-0.0653738	0.126493	0.0652394	0.0713974	-0.00752732	0.995238	-0.0727667	0.0618033	-0.169894	0.000109498	0.0320167	0.66351	0.00297768	0.999656	0.201911	3.81081e-08	0.172872	1.19275e-05	-0.029039	0.589973	0.1009	0.0413152	0.151453	9.24789e-06	0.11896	0.000896815	0.0505531	0.370818	0.0180601	0.939415	-0.032493	0.469231	-0.22116	0.00149178	0.0564844
CACYBP|Q9HB71	3.13249	0.00337951	279		-0.0340412	0.274025	-0.0986524	0.00125605	-0.0487766	0.143039	-0.0740626	0.312549	-0.125565	0.00716239	-0.131058	0.023921	-0.0515026	0.614558	-0.0569954	0.649584	-0.00549279	0.999359	-0.156396	0.0368532	-0.113815	0.0358673	-0.0966498	0.144243	0.0425807	0.842667	0.0597461	0.689473	0.0171653	0.966347	-0.0814328	0.464809	-0.0378948	0.84445	-0.142439	0.0120993	0.043538	0.798799	-0.0610058	0.579525	-0.104544	0.0207145	-0.213037	0.135704	-0.117973
CADM1|Q9BY67	3.08109	0.00354127	431		-0.0424128	0.00116292	0.0186208	0.140031	0.0206197	0.152915	-0.0350065	0.206756	0.023244	0.469077	-0.0235596	0.619112	0.0582505	0.00502886	0.0114469	0.944997	-0.0468036	0.0672961	-0.062604	0.0700685	0.010342	0.94213	-0.0251521	0.57792	0.072946	0.00606809	0.0374519	0.378937	-0.0354941	0.0867543	0.0472876	0.227271	0.0397208	0.204928	0.0484341	0.0820435	-0.00756682	0.982566	0.00114654	0.999937	0.00871337	0.933222	-0.0944261	0.138294	0.0197207
CADM2|Q8N3J6	9.26871	1.08712e-10	431		-0.0856005	1.8649e-07	-0.0036346	0.816843	0.0875177	1.50048e-06	-0.0785359	0.0026563	0.0022894	0.99946	-0.0920417	0.000933682	0.0808253	0.0012789	-0.0135058	0.952662	-0.0943311	0.000456788	-0.154133	1.09294e-05	0.0526545	0.0964926	-0.00951781	0.980114	0.206787	0	0.144615	5.91917e-06	-0.0621723	0.00541667	0.056548	0.260717	0.127567	3.81823e-06	0.103213	0.000317044	0.0710194	0.0276598	0.0466648	0.260176	-0.0243546	0.53916	-0.173919	0.00246639	0.0389326
CADM3|Q8N126	3.24728	0.0022807	431		-0.0501867	0.000714371	0.00283588	0.842851	0.0366324	0.0255343	-0.042888	0.151344	0.00848976	0.96633	-0.0493176	0.11515	0.0513778	0.0478998	-0.00642959	0.992732	-0.0578074	0.0381624	-0.0589324	0.178843	0.0322138	0.406889	-0.015063	0.906929	0.0911461	0.00189887	0.0438693	0.350389	-0.0472768	0.0298968	0.0299894	0.711275	0.054706	0.0828361	0.0481881	0.15861	0.0247165	0.709623	0.0181987	0.861995	-0.00651784	0.979413	-0.100252	0.203674	-0.0039284
CADM4|Q8NFZ8	3.84132	0.000459635	431		-0.0348412	0.00362656	0.0131814	0.25507	0.0461281	0.000537281	-0.0225566	0.517602	0.0221026	0.437691	-0.0237801	0.542433	0.0446592	0.0282093	-0.00122347	0.999903	-0.0458827	0.0437752	-0.0388374	0.350133	0.0441442	0.043674	0.0105405	0.93721	0.0829816	0.000327756	0.0493779	0.0998488	-0.0336037	0.0726989	0.0429504	0.236194	0.06594	0.00247046	0.0688774	0.00144697	0.0229896	0.609955	0.025927	0.512942	0.00293747	0.996297	-0.0488541	0.808269	0.0328122
CADPS|Q9ULU8	3.31865	0.00196862	351		0.0505046	0.0897971	-0.0194112	0.502751	-0.0426826	0.190647	-0.00823233	0.997107	-0.0663532	0.277746	0.047256	0.704535	-0.0581209	0.474805	0.0554884	0.636221	0.113609	0.0455898	0.102763	0.273854	-0.0147586	0.984706	0.0161688	0.983891	-0.117521	0.0841792	-0.0865939	0.347364	0.0309274	0.810376	0.147284	0.0426371	0.0642922	0.478654	-0.0151242	0.986833	-0.0829914	0.297332	-0.162408	0.00381228	-0.0794165	0.0901051	0.00735566	1	0.0673561
CALB1|P05937	5.1006	1.40158e-05	431		-0.0779708	5.55541e-05	-0.0174877	0.347459	0.0182037	0.392304	-0.0964152	0.00168421	-0.0310452	0.555987	-0.0919491	0.00786654	0.06537	0.0554783	0.00446612	0.99887	-0.0609039	0.132977	-0.0296556	0.861174	0.0428776	0.385795	-0.0518605	0.282428	0.0725333	0.121495	-0.0222048	0.917902	-0.0947381	0.000144451	-0.105485	0.0217082	-0.0404918	0.52934	-0.0274205	0.797594	0.0649931	0.136831	0.0780644	0.0494134	0.0130713	0.930219	-0.134308	0.172945	-0.182879
CALB2|P22676	13.1447	2.37553e-15	431		0.04555	0.0438531	-0.175408	0	-0.109801	1.44036e-05	0.0119133	0.980861	-0.189976	1.6244e-10	-0.14377	0.000147896	-0.201889	4.73362e-10	-0.155683	0.000100553	0.0462065	0.500196	0.0435877	0.760579	-0.110934	0.00294689	-0.0643607	0.237616	-0.154521	0.000424725	-0.107948	0.0406765	0.0465729	0.283582	-0.22455	1.78091e-06	-0.142518	0.000356697	-0.301076	0	0.082032	0.0963462	-0.0765258	0.138556	-0.158558	6.20611e-09	-0.0385882	0.998521	-0.274354
CALCA|P06881	1.30647	0.245476	431		0.0355004	0.247583	0.0541416	0.0697121	-0.0453983	0.183065	0.0410482	0.766647	0.0547603	0.472159	0.0955048	0.161482	0.0137121	0.9873	0.0544566	0.678577	0.0407444	0.801104	0.109495	0.269846	-0.00769797	0.997989	0.00235314	0.999954	-0.117193	0.116269	-0.107142	0.21383	0.0100511	0.992122	0.0300219	0.95628	-0.0614259	0.574797	0.00100126	0.999997	-0.0914478	0.231243	-0.0290206	0.932086	0.0624272	0.271611	0.0802298	0.980131	0.00363264
CALCB|P10092	0.787717	0.598073	302	*	-0.0597489	0.277565	0.0554628	0.303874	-0.054044	0.399894	-0.101207	0.534677	0.0130394	0.997695	0.0240715	0.992272	0.114246	0.384254	0.125278	0.477926	0.0110321	0.999152	0.00655941	0.999933	-0.0191194	0.995695	-0.0989536	0.672203	-0.0256788	0.99346	-0.105513	0.722207	-0.0798342	0.579021	0.138023	0.611821	-0.00292617	0.999987	0.028667	0.988587	-0.140949	0.419855	-0.109356	0.638239	0.0315932	0.955371	-0.064333	0.999906	0.0561544
CALM1|P0DP23	32.8126	2.17231e-36	431		-0.0789328	1.58817e-06	-0.214159	0	0.0563953	0.00185015	-0.0973572	0.000100024	-0.213783	0	-0.317424	0	-0.116426	9.0306e-07	-0.220067	0	-0.103641	9.46041e-05	-0.142032	6.73443e-05	0.0242673	0.712658	-0.0330189	0.537003	0.166299	2.67793e-08	0.109013	0.00124611	-0.0572862	0.0131152	-0.179783	7.97571e-08	0.0792083	0.0101595	-0.146774	8.90254e-08	0.258992	0	0.033009	0.569628	-0.225983	0	-0.199449	0.000241601	-0.210692
CALR|P27797	7.93665	4.64451e-09	431		-0.0805618	5.10138e-08	-0.0198975	0.158962	0.0611251	0.000171674	-0.0751459	0.0011543	-0.0141452	0.859907	-0.105033	1.14151e-05	0.0610007	0.0102463	-0.0298868	0.566183	-0.0908876	0.000140204	-0.0790216	0.0307082	0.061984	0.0138069	-0.0193022	0.817553	0.141006	1.57672e-07	0.0597195	0.104167	-0.0812861	1.16134e-05	-0.00663493	0.995205	0.0699086	0.0117447	0.0455202	0.189658	0.0765436	0.00484683	0.0521551	0.105277	-0.0243884	0.444273	-0.138759	0.0123772	-0.0528103
CALU|O43852	1.07811	0.377187	317		-0.0067496	0.746227	0.0393673	0.0515958	-0.0247298	0.302132	0.0194946	0.905356	0.0568356	0.118224	0.0303536	0.771446	0.0373411	0.535024	0.0108591	0.988122	-0.026482	0.823791	-0.00837871	0.997405	-0.0254045	0.837334	-0.0320189	0.762183	-0.0170258	0.967212	-0.0236402	0.929133	-0.0066144	0.99249	0.0190435	0.9691	-0.0381161	0.690551	0.00624192	0.997961	-0.0571596	0.305981	-0.0128016	0.980297	0.044358	0.217161	-0.0238198	0.999941	0.00617123
CALY|Q9NYX4	8.15495	2.5064e-09	431		-0.135452	3.35727e-08	-0.0252333	0.281084	0.0929293	0.000560828	-0.123769	0.00126786	-0.0140765	0.964992	-0.168047	2.5155e-05	0.109692	0.00426318	-0.044278	0.653848	-0.153971	9.39839e-05	-0.224015	1.9329e-05	0.0478522	0.493433	-0.0572605	0.398993	0.271867	7.38059e-10	0.166754	0.000812076	-0.105113	0.0010942	0.0597596	0.565227	0.149511	0.000480055	0.0949611	0.0588699	0.0897518	0.0845234	0.0352015	0.790655	-0.0545503	0.18572	-0.269133	0.00136666	0.022793
CAMK2A|Q9UQM7	14.7746	2.90787e-17	431		-0.197673	4.29896e-09	-0.238029	0	0.0921996	0.0121338	-0.225064	6.50068e-06	-0.243156	3.06399e-08	-0.460503	0	-0.0180914	0.977014	-0.235439	5.27762e-05	-0.217348	5.17826e-05	-0.300556	2.99086e-05	0.0398153	0.826842	-0.122564	0.0697284	0.340371	2.14014e-08	0.177992	0.0153766	-0.16238	0.000156726	-0.207952	0.00582493	0.112108	0.131442	-0.136189	0.0430681	0.32006	9.42526e-09	0.0717629	0.51289	-0.248297	4.16357e-10	-0.394804	0.000405943	-0.265659
CAMK2B|Q13554	7.45449	1.81656e-08	431		-0.0532735	0.00242826	-0.109132	3.08104e-10	-0.00463649	0.811131	-0.0580566	0.0770063	-0.105246	9.16703e-06	-0.176299	2.86296e-10	-0.0471892	0.186005	-0.118242	0.000146262	-0.0710532	0.0291531	-0.0585223	0.325583	-0.00732019	0.990839	-0.0587638	0.120468	0.0512022	0.318536	-0.000241446	1	-0.0514436	0.0554945	-0.131064	0.000590996	-0.0192858	0.894393	-0.120818	7.61327e-05	0.111778	0.000327523	0.0102463	0.982442	-0.101532	2.28461e-06	-0.0800934	0.703421	-0.138952
CAMK2D|Q13557	10.5803	2.77423e-12	431		-0.0553784	0.00144969	-0.131199	0	-0.00960293	0.616873	-0.0824052	0.00337108	-0.143594	3.18204e-10	-0.196378	0	-0.061189	0.0432139	-0.113972	0.000231449	-0.0527833	0.159474	-0.0420133	0.60628	-0.00279503	0.999458	-0.0627658	0.0799454	0.0392183	0.546968	-0.0207525	0.909759	-0.0599707	0.0154681	-0.153102	2.86197e-05	-0.0242338	0.805981	-0.147853	4.8646e-07	0.128868	1.71543e-05	0.00524908	0.997467	-0.123619	3.31903e-09	-0.0552077	0.940734	-0.153278
CAMK2G|Q13555	5.45536	5.17384e-06	431		-0.0411245	0.076779	-0.122174	9.65669e-08	-0.039284	0.127688	-0.0381585	0.631892	-0.111149	0.00070139	-0.181552	1.60642e-06	-0.0729907	0.0903708	-0.143394	0.000660124	-0.0704031	0.163663	-0.0438364	0.772998	-0.0407147	0.597618	-0.0807781	0.10077	0.00312172	0.999825	-0.0369416	0.813323	-0.0400633	0.444602	-0.138919	0.0100037	-0.0504475	0.504556	-0.166883	3.42096e-05	0.0884718	0.0737338	-0.0279641	0.870409	-0.116436	6.28823e-05	0.0154933	0.999997	-0.0823275
CAND1|Q86VP6	4.76823	3.62766e-05	411		0.0240354	0.560099	-0.220076	6.22112e-08	-0.0284654	0.526752	-0.00778753	0.999086	-0.230005	4.22814e-05	-0.216462	0.00280266	-0.222218	0.000422961	-0.208674	0.00875287	0.0135436	0.995998	0.0245408	0.989657	-0.0281421	0.960323	-0.00446041	0.999866	-0.0526829	0.870933	-0.0290012	0.978884	0.0236817	0.961178	-0.307162	0.00043556	-0.0875296	0.510596	-0.275349	0.000104342	0.219633	0.00348013	0.0318134	0.959365	-0.187819	0.000400176	-0.0360902	0.99998	-0.334853
CANT1|Q8WVQ1	17.8884	7.88753e-21	431		-0.106712	0	0.0553762	2.76389e-06	0.0405693	0.00247301	-0.0783835	1.79789e-05	0.0741807	4.99784e-06	-0.0526896	0.018606	0.152564	0	0.0256939	0.532921	-0.12687	0	-0.155666	8.2997e-10	0.0156398	0.791516	-0.0742681	0.000317895	0.171305	0	0.0813974	0.00110134	-0.0899079	1.72044e-09	0.0858513	0.00120053	0.0608684	0.00689254	0.105746	2.05885e-07	-0.0249829	0.548426	0.0198945	0.719702	0.0448774	0.00541764	-0.152825	0.000118926	0.0833538
CANX|P27824	5.01018	1.80567e-05	431		-0.0321122	0.00775542	-0.00340755	0.77017	0.0629849	3.12124e-06	-0.0372765	0.111716	-0.00730892	0.960729	-0.0343264	0.225674	0.0299676	0.248445	0.00295013	0.998679	-0.0270175	0.416643	-0.038282	0.370221	0.0599121	0.00247959	0.0297364	0.361875	0.0981941	1.45468e-05	0.0680184	0.00966715	-0.0301758	0.134199	0.0187539	0.846655	0.0777049	0.000241285	0.0667227	0.00244537	0.0589509	0.010314	0.0479688	0.0564581	-0.0109821	0.848877	-0.0809379	0.214457	-0.0157199
CAP1|Q01518	3.04029	0.00418646	309		0.121257	0.00744503	0.0433551	0.318094	-0.140624	0.00620784	0.067361	0.69845	-0.000577124	1	0.188488	0.0257264	-0.0679381	0.681916	0.121127	0.336816	0.189065	0.0223955	0.249786	0.0362046	-0.0782223	0.615779	0.00224657	0.999988	-0.328008	0.000287141	-0.24754	0.0181824	0.0804688	0.402285	0.106835	0.628702	-0.0995793	0.506627	-0.0760778	0.715545	-0.206414	0.0239689	-0.182912	0.0594048	0.0235014	0.964808	0.15422	0.928908	0.0269802
CAP2|P40123	8.57608	1.05773e-09	354		-0.0365226	0.0968052	-0.142177	1.31337e-10	0.058741	0.0133282	-0.0741826	0.068483	-0.164698	3.60779e-08	-0.183812	2.13735e-07	-0.090515	0.0132142	-0.10963	0.00848145	-0.0191148	0.933752	-0.0664386	0.368234	0.0432597	0.477824	0.0170599	0.951967	0.109698	0.0141798	0.0834985	0.126671	-0.0261998	0.744436	-0.12496	0.00991847	0.0705687	0.138058	-0.0796335	0.0756798	0.195529	1.06557e-07	0.0453265	0.544646	-0.150202	5.32632e-08	-0.036309	0.9982	-0.0920528
CAPG|P40121	6.87896	9.26485e-08	431		0.0751418	0.000715089	-0.0990432	4.9439e-06	-0.0459564	0.0611115	0.0232033	0.871208	-0.133696	7.89332e-06	-0.021067	0.919656	-0.156899	1.15275e-06	-0.0442704	0.586235	0.112629	0.00301539	0.0610109	0.498105	-0.0532215	0.317908	0.0269518	0.851939	-0.114232	0.0139346	-0.0340592	0.82701	0.0801733	0.00990022	-0.00537683	0.999259	0.0165123	0.96362	-0.115107	0.00518676	0.0218891	0.921937	-0.10973	0.0093031	-0.131619	1.12741e-06	-0.00890135	1	-0.0584876
CAPN1|P07384	1.6474	0.121454	327		0.0644349	0.277415	-0.00789391	0.891322	-0.17852	0.00529348	0.10781	0.558282	0.0275076	0.98241	0.0436499	0.959445	-0.0803028	0.750104	-0.0641604	0.90126	0.0161424	0.997629	0.0650458	0.934368	-0.178054	0.12846	-0.114206	0.563941	-0.2431	0.0582663	-0.179252	0.295426	0.0638475	0.800658	-0.0625891	0.936834	-0.215237	0.0845396	-0.205815	0.11038	-0.152648	0.31452	-0.143226	0.376461	0.0094217	0.999072	0.220999	0.850415	0.061698
CAPS|Q13938	1.45003	0.196105	256	*	0.0527508	0.210039	0.0646847	0.109622	0.0746809	0.299701	0.0884451	0.403465	0.0842878	0.348939	0.124719	0.269295	-0.00415727	0.999829	0.0362739	0.95564	0.0404312	0.927874	-0.106285	0.888849	0.0194385	0.996096	0.0849629	0.782536	0.125724	0.744428	0.191248	0.433458	0.0655244	0.441495	-0.0440336	0.989142	0.00465947	0.999974	0.082028	0.882949	0.048693	0.954794	0.126062	0.54107	0.0773685	0.259292	NA	NA	NA
CARTPT|Q16568	1.64707	0.120464	431		-0.0289759	0.232062	0.0614165	0.00931689	-0.0101457	0.706054	-0.0516511	0.411217	0.0388817	0.564024	0.0484901	0.53981	0.0905328	0.0288342	0.100141	0.0468767	0.00960842	0.993043	-0.0391339	0.845308	-0.0153408	0.969671	-0.0407717	0.684105	0.023793	0.939839	-0.00163785	0.999981	-0.0254309	0.801978	0.0817757	0.291692	0.00345496	0.999727	0.0577906	0.42477	-0.0783208	0.169285	-0.0239851	0.923105	0.0543357	0.192859	-0.10314	0.776186	0.0256143
CASC4|Q6P4E1	1.69012	0.109542	431		-0.0102488	0.372881	-0.00624261	0.576102	0.0372836	0.00365612	-0.00591763	0.982257	-0.00232665	0.998434	-0.0187802	0.695086	0.00359097	0.995572	-0.0128626	0.895182	-0.0164536	0.762363	-0.0135	0.933363	0.0356693	0.123982	0.026428	0.429343	0.0491693	0.0614504	0.0399281	0.21817	-0.00924122	0.899626	0.00164897	0.999848	0.0425107	0.0848938	0.0335976	0.244577	0.0408618	0.108958	0.0319486	0.29317	-0.00891316	0.901524	-0.0335558	0.963261	-0.0139893
CASP14|P31944	0.695932	0.675537	366		0.0415619	0.615785	0.0645106	0.425436	0.125819	0.162477	0.0461519	0.978427	0.0649144	0.924201	0.110781	0.798505	0.0187626	0.998371	0.0646292	0.9591	0.0458666	0.980534	0.2041	0.560058	0.214366	0.246423	0.19163	0.407563	0.0102657	0.999848	-0.0124696	0.999766	-0.0227353	0.995533	-0.0273979	0.997937	0.0645029	0.956254	0.162111	0.569602	0.0919008	0.89147	0.189508	0.452372	0.0976077	0.735866	0.222465	0.970562	-0.0180157
CAST|P20810	1.58933	0.137639	332		0.0444786	0.327603	-0.000464258	0.991608	-0.125008	0.0119119	0.0714646	0.665575	0.0211763	0.981695	0.0357346	0.950472	-0.0502883	0.848419	-0.03573	0.959364	0.0145583	0.996204	0.0657049	0.874586	-0.114707	0.260362	-0.07637	0.6712	-0.180412	0.0867535	-0.142075	0.292373	0.038337	0.888621	-0.116955	0.507892	-0.203727	0.0176377	-0.15884	0.101291	-0.0867717	0.609335	-0.0418844	0.934791	0.0448873	0.821775	0.140082	0.939035	-0.0518058
CAT|P04040	1.53345	0.154027	431		0.0606638	0.479395	0.152629	0.0673416	-0.224944	0.0185217	0.0694921	0.935834	0.14891	0.496489	0.23203	0.271125	0.0794177	0.901186	0.162538	0.630968	0.0831205	0.911247	0.0380634	0.99597	-0.236744	0.20472	-0.167559	0.571187	-0.274808	0.241358	-0.205622	0.543893	0.0691855	0.898628	0.144588	0.814339	-0.230065	0.315428	-0.0750506	0.944144	-0.374653	0.0289669	-0.219638	0.366072	0.155014	0.376836	0.20013	0.989795	0.261741
CBLN1|P23435	2.53168	0.0146445	431		-0.0745212	0.00175858	0.0272866	0.235856	-0.033684	0.200658	-0.0360837	0.687008	0.0561879	0.221081	-0.0558442	0.394018	0.0922716	0.0204709	-0.0197604	0.952891	-0.112032	0.00726009	-0.0727474	0.403933	-0.0328192	0.758671	-0.107848	0.015068	0.0399282	0.758022	-0.0351009	0.843885	-0.0750291	0.0330632	-0.0206901	0.968279	-0.0656365	0.286981	-0.0217673	0.93609	-0.0449464	0.622638	-0.00107724	0.999991	0.0438692	0.354814	-0.0694178	0.962428	-0.0170977
CBLN2|Q8IUK8	4.51569	7.34599e-05	406		-0.0711206	0.0067166	-0.00130856	0.958825	0.0385124	0.179804	-0.0485113	0.534609	0.0168263	0.953691	-0.0799135	0.172609	0.0653376	0.247279	-0.0314021	0.873597	-0.0967398	0.0563756	-0.242782	1.34564e-05	-0.0502639	0.511742	-0.0591249	0.436835	0.192518	9.30286e-05	0.183657	0.000539307	-0.00886105	0.991425	0.0899846	0.25968	0.100347	0.0645954	0.0662218	0.362435	0.0103628	0.994102	-0.0237627	0.936519	-0.0341255	0.656106	-0.260741	0.00619377	0.0747093
CBLN3|Q6UW01	3.64574	0.000782243	431		-0.0971274	0.00147779	0.055583	0.0600096	-0.08833	0.00908166	-0.0477559	0.665019	0.0912524	0.0727032	-0.0496967	0.693969	0.139008	0.00401062	-0.00194082	0.999977	-0.140949	0.00885708	-0.0634998	0.713723	-0.0712776	0.342757	-0.179758	0.000642942	-0.00777779	0.998804	-0.116259	0.147104	-0.108481	0.0117606	-0.0071231	0.99934	-0.130048	0.032162	-0.0528707	0.68282	-0.122925	0.0506097	-0.0457476	0.774945	0.077177	0.110157	-0.0530145	0.998322	0.000644472
CBLN4|Q9NTU7	9.12183	1.64269e-10	431		-0.133008	1.27104e-07	0.0817046	0.000738429	0.095321	0.000575896	-0.134593	0.000550223	0.0746518	0.0712595	-0.0392258	0.715157	0.209245	4.77617e-09	0.095367	0.0737968	-0.113878	0.0097188	-0.226345	2.79976e-05	0.0478111	0.518251	-0.0532147	0.489843	0.274156	1.60537e-09	0.17313	0.000698689	-0.101026	0.00269749	0.16393	0.00330252	0.150084	0.000693757	0.203436	1.48437e-06	-0.0138454	0.984563	0.0395068	0.742725	0.0533522	0.224129	-0.281778	0.00100467	0.110977
CBR1|P16152	8.30055	1.66149e-09	431		0.104089	6.59265e-09	-0.0627555	0.000267206	-0.0557016	0.00453138	0.0958382	0.000529593	-0.0649326	0.0156786	0.0351281	0.541708	-0.160771	1.85521e-10	-0.0607101	0.13216	0.100061	0.000683356	0.0744883	0.139798	-0.0708714	0.0228932	0.0436294	0.360222	-0.14536	1.14063e-05	-0.0308589	0.764635	0.114501	2.13813e-07	-0.0632263	0.238343	-0.055983	0.175677	-0.118676	0.00012098	0.00724332	0.993698	-0.0554491	0.190011	-0.0626924	0.00900915	0.0805401	0.704509	-0.0536729
CCDC126|Q96EE4	1.13061	0.342632	431		-0.0182149	0.184527	0.0238447	0.0738944	0.0111952	0.462297	-0.00945097	0.959123	0.0291872	0.313071	0.00616102	0.990597	0.0386382	0.155776	0.015612	0.890268	-0.0230262	0.660682	-0.050493	0.243586	-0.00526092	0.992925	-0.0123472	0.934049	0.0452321	0.218056	0.0381457	0.412394	-0.00708632	0.970425	0.0334061	0.580088	0.017567	0.844825	0.038115	0.287218	-0.0158391	0.883071	0.00470892	0.996351	0.020548	0.544053	-0.0373136	0.975098	0.0419747
CCDC40|Q4G0X9	2.65138	0.0108254	424		-0.0390667	0.0521263	-0.00103571	0.957602	0.0729988	0.00126012	-0.0550348	0.193977	-0.0137614	0.945097	-0.0349906	0.653133	0.0412734	0.416655	0.0200442	0.923058	-0.0212292	0.888758	0.0238594	0.933857	0.104792	0.00152353	0.0445748	0.466922	0.0809331	0.093328	0.0207154	0.941918	-0.0602177	0.0472431	-0.00260642	0.999892	0.0717279	0.109324	0.071675	0.111513	0.0743343	0.0904017	0.0742814	0.0923416	-5.28707e-05	1	-0.0077751	1	-0.0280228
CCDC80|Q76M96	1.12143	0.348759	372		0.0346967	0.125109	9.47002e-05	0.996557	-0.0101143	0.689825	0.0501713	0.375233	0.0125025	0.970091	0.0299185	0.811192	-0.0376688	0.603033	-0.0202528	0.9421	0.017416	0.952265	0.105667	0.0952694	0.0246951	0.866468	0.0364947	0.710517	-0.0809716	0.175688	-0.069172	0.34478	0.0117996	0.968839	-0.0405861	0.79133	-0.0369431	0.727751	-0.0232881	0.914813	0.00364307	0.999626	0.017298	0.963397	0.013655	0.949384	0.143195	0.308666	-0.0090106
CCER2|I3L3R5	9.08442	1.82486e-10	431		-0.153733	5.23226e-12	0.0595694	0.00678559	0.0496141	0.0481478	-0.13426	0.000117275	0.0709745	0.0544862	-0.0920516	0.0336919	0.205234	2.3292e-10	0.0422081	0.640825	-0.163026	6.86488e-06	-0.206793	2.6399e-05	0.0226004	0.892588	-0.112937	0.00578161	0.229394	3.53603e-08	0.0938557	0.0977234	-0.135538	2.03681e-06	0.110286	0.0531036	0.0834029	0.0850372	0.125468	0.00241319	-0.0268832	0.873223	0.0151818	0.973894	0.0420649	0.348854	-0.229698	0.00548699	0.0861004
CCK|P06307	5.12769	1.29906e-05	431		-0.0851443	0.000410074	0.0381192	0.101305	0.0455631	0.0867645	-0.053316	0.370719	0.0609523	0.167177	-0.051957	0.468248	0.114268	0.00236692	0.00135906	0.999984	-0.112909	0.00741875	-0.2162	3.54117e-05	-0.0212519	0.92205	-0.0612121	0.33202	0.194948	1.55942e-05	0.154988	0.00204449	-0.0399602	0.474491	0.125389	0.0322394	0.103723	0.0291571	0.11165	0.0160821	-0.0216665	0.93917	-0.0137394	0.983459	0.00792712	0.991127	-0.211685	0.0284585	0.123426
CCL14|Q16627	5.4366	5.45431e-06	431		0.138407	8.70812e-07	0.0348042	0.196742	0.103405	0.000850964	0.145809	0.000912356	0.0382782	0.67924	0.175736	0.000166103	-0.10753	0.0213465	0.0299272	0.904808	0.137458	0.00431964	0.144622	0.0420164	0.1067	0.033118	0.242634	9.43467e-08	-0.0379221	0.854895	0.0980113	0.204659	0.135933	0.000169925	0.0256872	0.962566	0.0972439	0.112925	0.135397	0.0105235	0.0715567	0.3567	0.10971	0.0601056	0.0381529	0.613679	0.139629	0.593193	0.0196964
CCL19|Q99731	2.32856	0.0248093	343		0.0648161	0.189193	-0.0749624	0.118974	0.0944888	0.0749775	0.139313	0.168951	-0.00911517	0.998819	-0.0442105	0.931655	-0.148428	0.11657	-0.183523	0.0884984	-0.0350953	0.962529	-0.103505	0.676013	0.00610131	0.99973	0.136359	0.23802	0.109607	0.535456	0.239865	0.0285289	0.130258	0.116025	0.00724679	0.999808	0.150655	0.174632	0.0420362	0.942153	0.143408	0.228968	0.0347894	0.967971	-0.108619	0.225609	-0.033915	0.999995	0.0700021
CCN3|P48745	2.82798	0.0068613	431		0.0127091	0.466923	-0.0244008	0.150709	-0.0727902	0.000196738	-0.0101415	0.974884	-0.0410034	0.229423	-0.00773113	0.990997	-0.0308619	0.553817	0.00241038	0.999764	0.0332723	0.562671	0.0355297	0.730798	-0.0612332	0.0629481	-0.0561887	0.14828	-0.096763	0.00709293	-0.0917185	0.019583	0.00504449	0.994565	-0.000748702	0.999996	-0.0569614	0.158436	-0.0896981	0.00619408	-0.0562127	0.17242	-0.0889494	0.00728666	-0.0327367	0.344021	-0.000242945	1	-0.0288453
CCSMST1|Q4G0I0	5.10953	1.43208e-05	395		-0.0735994	0.000315413	0.0463725	0.0193774	0.0388304	0.0822343	-0.0407479	0.471399	0.070098	0.0300959	-0.0309747	0.730168	0.110846	0.000379412	0.00977321	0.98992	-0.101073	0.00349118	-0.141557	0.00203437	0.00380904	0.999133	-0.0460185	0.428875	0.145366	0.000173476	0.0955381	0.041664	-0.0498275	0.15189	0.0850114	0.117141	0.0651971	0.160863	0.0969362	0.0111911	-0.0198143	0.924337	0.0119248	0.981873	0.0317391	0.516063	-0.190398	0.013116	0.04557
CD109|Q6YHK3	3.81716	0.000490939	431		0.0182036	0.347314	-0.0344231	0.0676346	0.0844515	9.87018e-05	0.00268385	0.999636	-0.0444361	0.247992	-0.0160559	0.945433	-0.04712	0.269397	-0.0187397	0.928967	0.0283803	0.748766	0.0937436	0.0684787	0.123096	4.84855e-05	0.114908	0.000615751	0.0293522	0.81216	0.0211648	0.929949	-0.00818738	0.983389	-0.0035006	0.999697	0.104986	0.00317622	0.0599874	0.197974	0.108486	0.00228774	0.063488	0.16151	-0.0449983	0.166828	0.0631668	0.933863	-0.0275381
CD14|P08571	1.3374	0.230874	431		0.00681642	0.724571	-0.040819	0.0302366	0.00827219	0.700146	-0.00700017	0.99367	-0.0490133	0.171236	-0.0352969	0.615168	-0.0420131	0.370506	-0.0282967	0.793409	0.0137164	0.962564	0.025037	0.913227	0.0175789	0.917156	0.0180676	0.927104	-0.00745808	0.995963	-0.00696935	0.997168	0.000488729	0.999996	0.0176469	0.964126	0.0472376	0.400525	-0.0138485	0.968246	0.0295907	0.764875	-0.0314954	0.730526	-0.0610861	0.0270277	-0.0026884	1	-0.00449714
CD163|Q86VB7	2.71267	0.00923705	431		0.0457878	0.0129815	-0.0390922	0.0288197	0.0448377	0.0283203	0.0406258	0.377597	-0.0404665	0.282649	0.00283772	0.999606	-0.0810923	0.0060368	-0.0377881	0.565872	0.0433042	0.373739	0.0851586	0.0881648	0.0649798	0.0593958	0.0970103	0.00308066	-0.0201788	0.918263	0.0118517	0.984253	0.0320305	0.435746	-0.048939	0.50407	0.0382218	0.542468	0.00262603	0.999727	0.0871607	0.0142481	0.051565	0.284173	-0.0355957	0.314028	0.0446708	0.986956	-0.0778918
CD164|Q04900	1.74454	0.0976202	363		-0.0857219	0.00332258	-0.00789533	0.779125	-0.0119304	0.699781	-0.0810546	0.179833	-0.00397354	0.999503	-0.0954862	0.106762	0.0770811	0.220915	-0.0144316	0.989227	-0.0915127	0.13371	-0.0907638	0.325504	-0.0145943	0.98257	-0.0984056	0.102837	0.0761695	0.365334	-0.00764189	0.998723	-0.0838114	0.0738894	-0.0770272	0.450928	-0.0589522	0.517066	-0.0383207	0.813569	0.018075	0.976744	0.0387065	0.820947	0.0206315	0.926579	-0.124485	0.694563	-0.102716
CD177|Q8N6Q3	4.83206	2.97148e-05	431		0.139952	7.60993e-05	0.0596482	0.0802121	-0.11722	0.00273168	0.140247	0.0203675	0.0556642	0.572646	0.207946	0.000501481	-0.084583	0.276663	0.0676989	0.616539	0.152282	0.0166803	0.139631	0.181892	-0.117524	0.0822576	0.022906	0.973178	-0.257155	0.000131285	-0.116725	0.252395	0.14043	0.00337052	0.195773	0.019185	-0.0263353	0.963233	-0.0141196	0.994031	-0.222108	0.00038185	-0.209892	0.000960498	0.0122157	0.989714	0.13648	0.846232	0.182093
CD200|P41217	5.44332	5.35218e-06	431		-0.0570364	0.00504166	0.0834904	2.63746e-05	0.0443012	0.0492449	-0.000285608	1	0.123104	7.31497e-06	0.0198572	0.913682	0.12339	4.41964e-05	0.0201428	0.923445	-0.103247	0.00306116	-0.0920121	0.098383	0.0265083	0.788858	-0.0185703	0.930605	0.11852	0.00380726	0.0734419	0.184756	-0.0450785	0.220919	0.10442	0.036426	0.05824	0.254995	0.134549	0.000159102	-0.0461802	0.468241	0.0301293	0.781272	0.0763095	0.00492022	-0.0498927	0.985913	0.131553
CD248|Q9HCU0	3.37572	0.00161885	431		-0.0214151	0.0991337	0.0356852	0.00478783	0.0436545	0.00255938	-0.0287586	0.375198	0.0272694	0.323683	0.0217034	0.678506	0.056028	0.0076212	0.0504619	0.0692603	-0.00556605	0.991219	-0.0299421	0.645258	0.0393559	0.137578	0.0207531	0.717122	0.069298	0.0102806	0.0506952	0.133444	-0.0186028	0.603311	0.0644217	0.0475632	0.0627863	0.0110282	0.0885813	9.56521e-05	-0.00163545	0.999815	0.0241595	0.638867	0.025795	0.291079	-0.0160329	0.999826	0.0712677
CD300LF|Q8TDQ1	2.64265	0.011745	274		0.0138715	0.779513	0.00672317	0.888674	0.032549	0.554293	-0.0816758	0.623899	-0.0703409	0.653413	0.0551079	0.875899	0.0113349	0.998296	0.136784	0.30763	0.125449	0.314531	0.216745	0.119343	0.136913	0.207003	0.0806919	0.71082	-0.0798318	0.77789	-0.136053	0.420902	-0.0562214	0.761958	-0.155652	0.357962	-0.0731961	0.774417	-0.0105384	0.999095	0.0824561	0.717633	0.145114	0.258277	0.0626577	0.673407	-0.0396269	0.999991	-0.364331
CD302|Q8IX05	2.25595	0.0292364	401		0.0265764	0.203678	0.0272336	0.181281	0.0316922	0.167388	0.0470404	0.356881	0.0422528	0.364782	0.0505596	0.366323	-0.00478762	0.998255	0.0035192	0.999565	0.00830682	0.993059	0.102837	0.0527216	0.0721785	0.0672028	0.0706751	0.114025	-0.0306585	0.815753	-0.0321619	0.818129	-0.00150341	0.999916	-0.0331469	0.83257	-0.0081304	0.994172	0.0411172	0.57527	0.0250165	0.870698	0.0742641	0.111034	0.0492476	0.164709	0.158976	0.0804156	0.0122814
CD320|Q9NPF0	3.1853	0.00272593	399		-0.0553163	0.00833993	-0.00713417	0.725312	0.0698092	0.00276747	-0.0332627	0.656448	0.0111017	0.973487	-0.0702266	0.109669	0.0443644	0.394009	-0.0369639	0.677713	-0.0813284	0.0394647	-0.0937082	0.10817	0.0511357	0.301729	0.00742636	0.995357	0.144844	0.000428294	0.101135	0.039612	-0.0437094	0.270619	0.0149752	0.982017	0.0847465	0.0455949	0.0691189	0.145712	0.0697713	0.152684	0.0541437	0.361712	-0.0156276	0.910743	-0.130902	0.295987	-0.0136882
CD33|P20138	7.34448	2.86557e-08	381		-0.0448903	0.172393	-0.0370343	0.249156	-0.249016	2.59365e-11	-0.0208384	0.967963	-0.0147801	0.984247	-0.0932427	0.225865	0.00605828	0.999092	-0.0724043	0.496504	-0.0784626	0.357495	-0.00563128	0.999758	-0.228753	8.72201e-06	-0.28618	1.21139e-07	-0.223122	0.000419339	-0.280548	1.28256e-05	-0.0574261	0.436768	-0.0525159	0.836036	-0.258335	4.73756e-06	-0.292185	1.87651e-07	-0.205819	0.00044107	-0.239669	2.89674e-05	-0.0338499	0.801694	0.0441757	0.999691	-0.00909825
CD44|P16070	11.1301	6.0239e-13	431		-0.0614836	0.00012814	-0.0495202	0.00144677	0.121198	0	-0.0617492	0.0263324	-0.0462288	0.0883658	-0.117926	6.38904e-06	0.0155203	0.886774	-0.0561771	0.118531	-0.0716975	0.0119017	-0.0162541	0.954741	0.14442	1.87429e-09	0.0669135	0.0296582	0.160674	4.46798e-08	0.0831676	0.0204312	-0.0775067	0.000189852	-0.0343601	0.671787	0.131185	1.24284e-06	0.0766237	0.0120371	0.165545	6.39736e-10	0.110984	7.33017e-05	-0.0545613	0.0131968	-0.053885	0.920302	-0.0615498
CD46|P15529	3.65939	0.000753831	431		-0.0159965	0.231405	0.0117155	0.366579	0.0442334	0.00300244	-0.0104685	0.941469	0.0153206	0.78958	-0.00441644	0.996192	0.0257892	0.476947	0.0060521	0.991884	-0.0197371	0.74406	-0.0530836	0.18363	0.025363	0.532506	0.0220548	0.696884	0.0784466	0.00366123	0.0751384	0.0103277	-0.00330822	0.996551	0.086735	0.0041533	0.0942186	4.79205e-05	0.0799893	0.000870156	0.00748357	0.984466	-0.00674567	0.988628	-0.0142292	0.780043	-0.0438663	0.931595	0.0897733
CD47|Q08722	1.50185	0.166685	273		-0.0389655	0.384592	0.0858944	0.0491915	-0.0454075	0.369279	-0.123678	0.200504	0.0115084	0.996867	0.087053	0.574719	0.135186	0.107287	0.210731	0.0172478	0.0755446	0.650813	-0.0226836	0.994494	-0.0375103	0.935945	-0.0812265	0.636969	-0.0148267	0.99761	-0.058543	0.892824	-0.0437162	0.830478	0.103744	0.638381	-0.033396	0.96694	0.0470052	0.913073	-0.13714	0.220346	-0.056739	0.853488	0.0804011	0.376663	-0.0972125	0.994523	0.0356508
CD55|P08174	7.5228	1.49725e-08	431		-0.0715585	2.33163e-06	0.0136927	0.345971	0.0731874	1.30907e-05	-0.0731005	0.00246711	0.0114869	0.925092	-0.0554276	0.065169	0.0845874	0.000182946	0.0176729	0.879011	-0.0669145	0.0127049	-0.0968653	0.00604654	0.0603625	0.0225447	-0.00267294	0.999415	0.157228	1.11196e-08	0.0941923	0.00293469	-0.0630354	0.00176455	0.0407148	0.485177	0.0911439	0.000636824	0.0955942	0.000312484	0.0504291	0.140667	0.0548795	0.0935601	0.00445037	0.993535	-0.161872	0.00225792	-0.0126256
CD58|P19256	1.79093	0.0886642	306		0.0473645	0.0261001	0.0348633	0.0880569	0.0339504	0.149083	0.0552744	0.245198	0.0390048	0.423709	0.0833347	0.0393269	-0.0162697	0.942842	0.0280603	0.841675	0.0443299	0.465866	0.0256752	0.927987	0.0228676	0.867023	0.0783702	0.0754434	-0.00280767	0.999832	0.052695	0.51985	0.0555027	0.109858	0.0799313	0.202936	0.0646135	0.223182	0.0849358	0.058548	-0.0153178	0.966037	0.00500452	0.998721	0.0203223	0.82388	0.062446	0.965061	0.102698
CD59|P13987	3.41806	0.00144521	431		-0.047053	0.00141469	0.0114352	0.421811	0.0193341	0.2351	-0.0398409	0.200684	0.0164111	0.801413	-0.0363394	0.348209	0.056252	0.0231954	0.00350152	0.998784	-0.0527505	0.0680751	-0.0609168	0.151996	0.0122834	0.933491	-0.0300353	0.531087	0.0732002	0.0193029	0.0308815	0.646545	-0.0423187	0.0627866	0.044668	0.383145	0.0414789	0.268743	0.0414204	0.272723	-0.00318912	0.999052	-0.0032476	0.999009	-5.84783e-05	1	-0.123655	0.0448125	-0.0069989
CD5L|O43866	5.23412	9.63639e-06	431		0.256333	3.30157e-06	0.120463	0.0230268	0.0491514	0.416039	0.193123	0.0508178	0.0612346	0.799029	0.414355	3.26201e-06	-0.131888	0.272897	0.221232	0.0524136	0.35312	6.99614e-05	0.286043	0.0395993	0.0643691	0.835297	0.310273	0.0011155	-0.221674	0.0823464	0.0242299	0.994694	0.245904	0.000649633	0.151461	0.465405	0.0698089	0.844222	0.179607	0.152463	-0.0816517	0.775231	0.0281464	0.987805	0.109798	0.278743	0.444822	0.0590044	0.264827
CD68|P34810	0.966715	0.455885	278		0.101484	0.070412	-0.0526403	0.333403	-0.0917616	0.132949	0.0928368	0.616666	-0.0568636	0.843041	0.0464855	0.943388	-0.1497	0.20133	-0.0463513	0.953559	0.103349	0.593691	0.142349	0.533258	-0.0677262	0.823985	0.0139169	0.998452	-0.210076	0.0965404	-0.128432	0.544999	0.0816431	0.602542	-0.056359	0.948424	-0.0935426	0.687434	-0.145946	0.326351	-0.0371835	0.973219	-0.0895868	0.735974	-0.0524032	0.844009	0.131983	0.986241	-0.0629274
CD74|P04233	3.91494	0.00037591	431		0.0163891	0.367417	0.0817428	4.77802e-06	-0.0431852	0.0328181	0.0190319	0.872729	0.0780781	0.00312786	0.108844	0.000432434	0.0590462	0.0753003	0.0898117	0.010633	0.0307655	0.654873	0.0162892	0.968711	-0.0432878	0.329527	-0.0267287	0.767051	-0.059577	0.223033	-0.043018	0.554898	0.016559	0.860889	0.0687752	0.197634	-0.0517713	0.263362	0.0343924	0.622165	-0.120547	0.000175684	-0.0343829	0.627469	0.0861636	0.00018323	0.0233112	0.999778	0.0690013
CD81|P60033	4.1098	0.00023103	374		-0.0558825	0.122942	0.143708	5.30994e-05	-0.11085	0.00688101	-0.0172944	0.985354	0.162609	0.00184597	0.10074	0.261393	0.179903	0.00118246	0.118035	0.17331	-0.0618683	0.657735	0.0213563	0.991255	-0.0719518	0.507702	-0.152675	0.0320495	-0.0933081	0.448946	-0.174031	0.0434353	-0.0807232	0.213231	0.117966	0.343525	-0.127036	0.122405	0.023529	0.977281	-0.245002	0.000150901	-0.0944373	0.362184	0.150565	0.00131188	0.056087	0.999317	0.135539
CD83|Q01151	3.74321	0.000611054	403		-0.084141	0.00332075	-0.0466351	0.0923922	0.0252803	0.415676	-0.00226507	0.999932	0.0216962	0.92666	-0.162878	0.00085006	0.0239612	0.924315	-0.160612	0.00240837	-0.184574	6.87587e-05	-0.00057817	1	0.0690739	0.298547	-0.0464465	0.697693	0.069652	0.458858	-0.0458683	0.798185	-0.11552	0.00337797	-0.0746479	0.493433	0.00640175	0.998868	-0.0299239	0.902365	0.0810496	0.258139	0.044724	0.742494	-0.0363257	0.677105	0.0603722	0.993009	-0.0224791
CD84|Q9UIB8	1.64147	0.122327	388		0.062114	0.00559786	-0.0253026	0.247409	0.00805922	0.74465	0.0532942	0.309238	-0.0310651	0.689034	0.0363217	0.691797	-0.0843593	0.027807	-0.0169725	0.961844	0.0673868	0.164731	0.115958	0.0397187	0.0367728	0.652959	0.0795479	0.086785	-0.0791849	0.156532	-0.0364098	0.792966	0.0427751	0.353426	-0.0174305	0.97651	0.0132829	0.980947	-0.0148027	0.974461	0.0307134	0.816294	0.00262778	0.999851	-0.0280857	0.688549	0.101224	0.70235	-0.0285703
CD8A|P01732	2.92228	0.00572564	294		0.0512228	0.219004	0.0197351	0.628204	0.154637	0.00068678	0.0923055	0.378097	0.0525935	0.749176	0.062134	0.749106	-0.039712	0.893646	-0.0301715	0.966875	0.00954048	0.998614	0.126981	0.375021	0.197574	0.00359154	0.212221	0.0032075	0.0705933	0.745237	0.0852407	0.648821	0.0146473	0.990685	0.147089	0.217195	0.242558	0.000947336	0.213017	0.00532715	0.0954688	0.437382	0.0659285	0.730876	-0.0295403	0.927825	0.220203	0.493275	0.214285
CD9|P21926	3.13639	0.00306042	431		-0.118987	0.00339339	0.129966	0.000998928	0.0167263	0.709315	-0.14578	0.0454719	0.099277	0.1939	0.0380656	0.922609	0.245057	4.89637e-05	0.183845	0.0225843	-0.0612114	0.729236	-0.118604	0.445173	0.0169418	0.990817	-0.10223	0.342371	0.135546	0.204909	0.0163737	0.995988	-0.119172	0.054858	0.0811976	0.719601	-0.0157707	0.994513	0.131142	0.164134	-0.0969684	0.422532	0.0499448	0.861844	0.146913	0.00732571	-0.191436	0.666666	0.0163706
CD93|Q9NPY3	3.84602	0.000456398	422		0.0829423	2.74402e-06	0.00704151	0.678339	-0.0339815	0.0802894	0.0827632	0.00379344	0.00641055	0.990983	0.0909917	0.00296645	-0.0763526	0.00683802	0.0082285	0.990773	0.0845811	0.00526462	0.0866233	0.0592353	-0.0322559	0.55601	0.0498042	0.235759	-0.118879	0.000499865	-0.0368191	0.646654	0.08206	0.000345429	0.0080177	0.995123	-0.0333735	0.613062	-0.0265669	0.765396	-0.0413912	0.435051	-0.0345847	0.59092	0.00680653	0.985811	0.115872	0.236418	0.0301572
CD97|P48960	2.5606	0.0136407	422		0.0142791	0.552683	0.0825004	0.00046264	-0.0252562	0.344731	-0.0216689	0.915347	0.0479301	0.376443	0.11882	0.00556669	0.069599	0.139256	0.140489	0.00141554	0.0708895	0.180685	0.038292	0.851287	-0.0131359	0.980175	-0.00684475	0.997636	-0.0514278	0.598439	-0.0451367	0.725745	0.00629111	0.995938	0.0794169	0.311035	-0.0272719	0.887077	0.05638	0.439857	-0.106689	0.0260361	-0.0230369	0.929588	0.0836518	0.0117169	0.0141628	0.999999	0.0534919
CD99|P14209	181.079	5.40117e-123	431		0.432049	0	-0.0109362	0.354674	-0.0123616	0.360173	0.438755	0	-0.00478332	0.988825	0.417389	0	-0.443538	0	-0.0213655	0.685656	0.422173	0	0.45498	0	-0.000675981	0.999978	0.423481	0	-0.455656	0	-0.0314995	0.476805	0.424157	0	-0.0256725	0.687349	-0.0221794	0.647455	-0.0280258	0.456007	0.00349305	0.997833	-0.00235334	0.999339	-0.00584639	0.973871	0.460978	0	-0.0195156
CD99L2|Q8TCZ2	5.45191	5.22437e-06	431		-0.0922806	3.40609e-06	-0.0141766	0.456868	0.0363877	0.0953058	-0.0796078	0.0180142	-0.00300804	0.999316	-0.112575	0.000834814	0.0765998	0.0200569	-0.0329676	0.714845	-0.109567	0.000897675	-0.125108	0.00715033	0.0196812	0.892127	-0.0613597	0.167533	0.14479	0.000117549	0.0637487	0.273145	-0.0810409	0.00229732	0.0621713	0.347725	0.0872586	0.0237319	0.0466623	0.427281	0.0250873	0.848059	-0.015509	0.958726	-0.0405963	0.257206	-0.182212	0.0170276	0.014904
CDH1|P12830	13.3023	1.54744e-15	431		0.159786	0	0.093925	1.24102e-05	-0.041246	0.0901173	0.188232	6.50787e-09	0.110096	0.000323107	0.257775	0	-0.0781365	0.0406224	0.0695426	0.188898	0.147679	3.16967e-05	0.294137	1.64913e-10	0.0272554	0.81294	0.140705	0.000162405	-0.266882	5.89528e-14	-0.153432	0.000668787	0.113449	5.88616e-05	0.0857549	0.171782	-0.0466316	0.522278	0.0500534	0.462694	-0.132386	0.000788829	-0.0357015	0.72927	0.096685	0.000589336	0.386055	8.64819e-09	0.150823
CDH10|Q9Y6N8	7.179	3.96196e-08	431		-0.110941	6.88939e-09	0.0476268	0.00926379	0.0459272	0.0280053	-0.0783482	0.0139709	0.0704008	0.013548	-0.0671493	0.0806395	0.148749	4.54586e-08	0.0111989	0.981894	-0.13755	4.90449e-06	-0.117128	0.00899655	0.0428253	0.368433	-0.0661204	0.0948239	0.159954	5.54775e-06	0.051008	0.433727	-0.108946	4.87608e-06	0.0257162	0.890585	0.0312898	0.709589	0.0866	0.0178742	0.00557356	0.997609	0.0608838	0.169286	0.0553102	0.0453915	-0.108098	0.413661	0.0309651
CDH11|P55287	9.13818	1.56885e-10	431		-0.0439353	7.84269e-05	0.0433394	6.06168e-05	0.0650157	1.72509e-07	-0.027265	0.278057	0.0536443	0.0005526	0.000129039	1	0.0809094	4.8026e-07	0.0273941	0.399591	-0.0535153	0.00546356	-0.0480153	0.122285	0.0630116	0.000340781	0.0202836	0.619101	0.111027	4.83061e-08	0.0682989	0.00358772	-0.0427281	0.00497667	0.0565433	0.0379398	0.0737737	0.000132196	0.11265	1.15235e-09	0.0172305	0.752736	0.0561063	0.00733568	0.0388759	0.0100216	-0.0507739	0.698074	0.0508007
CDH12|P55289	3.97562	0.000338062	357		-0.0780806	0.00282999	0.0433511	0.0846876	0.10076	0.000570263	-0.075034	0.152772	0.0421513	0.543798	-0.0279425	0.894043	0.117185	0.0042554	0.0470915	0.673582	-0.0700938	0.265682	-0.157455	0.0148298	0.0630816	0.305796	0.00949254	0.995041	0.220537	1.22864e-05	0.166948	0.0032622	-0.053589	0.279154	0.0609425	0.618574	0.112314	0.0310451	0.150008	0.00159669	0.0513713	0.595051	0.0890654	0.136531	0.0376941	0.561887	-0.184228	0.175872	0.0364953
CDH13|P55290	8.09511	2.968e-09	431		-0.118292	5.81105e-07	-0.00922397	0.683831	0.0974499	0.000189673	-0.109972	0.00384538	-0.00189761	0.999897	-0.131521	0.00107856	0.108075	0.00346005	-0.0215487	0.937473	-0.129623	0.000965882	-0.247699	7.11186e-07	0.0315382	0.772074	-0.0423027	0.630098	0.279237	3.52632e-11	0.205396	8.66032e-06	-0.0738409	0.0332004	0.0785558	0.293567	0.155891	0.000135334	0.116391	0.00841228	0.0773347	0.151771	0.0378351	0.732734	-0.0394996	0.436161	-0.261301	0.00130329	0.0654077
CDH15|P55291	4.06043	0.000252291	431		-0.00705923	0.748109	0.00980832	0.645913	-0.0890655	0.000293305	0.0267853	0.813514	0.0362622	0.540941	-0.00684393	0.996815	0.00947694	0.988568	-0.0336292	0.770154	-0.0431061	0.538346	0.0442311	0.737425	-0.0630017	0.176709	-0.0875209	0.0444142	-0.107233	0.0236002	-0.131752	0.00527957	-0.0245193	0.771049	-0.100685	0.0795176	-0.162658	1.74367e-05	-0.11468	0.00520293	-0.0619732	0.277891	-0.0139947	0.977731	0.0479784	0.213805	0.0339352	0.999243	-0.103906
CDH18|Q13634	6.15313	7.41281e-07	417		-0.1092	2.20464e-05	0.0720556	0.00378382	0.101715	0.000327003	-0.0919678	0.0454667	0.0811554	0.0511573	-0.0331934	0.817775	0.173123	4.094e-06	0.0587744	0.462745	-0.114349	0.0119087	-0.122608	0.065667	0.0948649	0.0408279	-0.00983187	0.994134	0.217473	4.03302e-06	0.112776	0.0637917	-0.104697	0.0025752	0.083951	0.303028	0.109908	0.0280837	0.177251	5.49742e-05	0.0259565	0.915422	0.0932995	0.0926365	0.067343	0.091767	-0.169991	0.208043	0.040877
CDH19|Q9H159	5.19671	1.21152e-05	349		0.098447	0.00031886	0.0201237	0.443479	0.133923	1.43269e-05	0.125459	0.0040923	0.0403108	0.61917	0.111711	0.037027	-0.0851479	0.0839479	-0.0137474	0.989125	0.0714005	0.295261	0.0358531	0.911875	0.101605	0.0442634	0.222324	1.09775e-06	0.0657523	0.495142	0.186471	0.00104426	0.120718	0.000762997	0.0099243	0.997651	0.128053	0.0136174	0.150193	0.00256793	0.118129	0.0359169	0.140269	0.00836716	0.0221402	0.883836	0.037464	0.999624	0.0105072
CDH2|P19022	7.00346	6.51252e-08	431		-0.0831848	9.98284e-09	-0.00834298	0.546235	0.0463493	0.00352502	-0.0788857	0.000404125	-0.00430414	0.994843	-0.0941034	7.52672e-05	0.0745816	0.0006475	-0.0152177	0.907127	-0.0897993	0.000120073	-0.111055	0.000514211	0.0321845	0.376578	-0.0415066	0.220484	0.143239	4.99081e-08	0.0695479	0.0350721	-0.0736911	6.06387e-05	0.0137881	0.957519	0.0610624	0.0317299	0.0451255	0.180943	0.0472743	0.15075	0.0313374	0.502612	-0.0159369	0.752938	-0.148755	0.00381325	-0.0160779
CDH20|Q9HBT6	2.23061	0.0309416	431		0.0269793	0.096822	-0.00677304	0.667257	0.0618802	0.000644693	0.0301688	0.532734	-0.00373531	0.997701	0.0182128	0.876648	-0.0339041	0.40547	-0.011956	0.966786	0.0219481	0.791983	0.00822432	0.994031	0.0523847	0.101227	0.0856566	0.00309709	0.0441604	0.384966	0.0774323	0.0415752	0.0332719	0.289759	-0.0193071	0.924885	0.053466	0.151324	0.0511524	0.184831	0.0727731	0.0233972	0.0704594	0.0311036	-0.00231369	0.999274	0.00222507	1	-0.0226922
CDH22|Q9UJ99	4.14766	0.000198483	431		-0.0927955	9.21389e-05	0.0652087	0.00448497	-0.0445775	0.088312	-0.0621302	0.223137	0.085192	0.0185541	-0.0283073	0.852496	0.147322	2.48935e-05	0.0338228	0.801674	-0.113499	0.00583393	-0.0953796	0.169003	-0.0459493	0.507875	-0.137711	0.000756046	0.0494303	0.609194	-0.0423316	0.750131	-0.091762	0.00461299	0.0887134	0.199989	-0.0288479	0.860998	0.028127	0.870829	-0.117561	0.00856588	-0.0605865	0.360815	0.0569748	0.138903	-0.0959688	0.81185	0.0827674
CDH23|Q9H251	2.20058	0.0333528	419		-0.0105098	0.693125	0.0618353	0.0172547	-0.053651	0.069436	0.013936	0.98145	0.0773722	0.0890191	0.0516065	0.563198	0.0634363	0.291102	0.0376706	0.808452	-0.0257657	0.911051	0.0464124	0.811703	-0.0247921	0.910793	-0.0547038	0.52552	-0.0712045	0.401039	-0.101116	0.151705	-0.0299117	0.76791	-0.0208766	0.976432	-0.108888	0.0442689	-0.0180717	0.972538	-0.0880113	0.152296	0.00280495	0.999892	0.0908163	0.0142151	0.0391018	0.999454	-0.0278371
CDH3|P22223	2.78845	0.00766261	404		-0.0493981	0.104481	0.0744873	0.0122575	-0.0640107	0.0548702	-0.0894019	0.142013	0.0366136	0.768628	0.0471094	0.725812	0.126016	0.0120283	0.136511	0.0237337	0.0104958	0.995398	-0.0182255	0.98944	-0.0478543	0.67151	-0.108128	0.0832877	-0.0296287	0.937754	-0.0899028	0.337441	-0.0602741	0.327249	-0.0187044	0.987615	-0.126513	0.0344094	-0.0174582	0.982364	-0.107808	0.102993	0.00124621	0.999994	0.109055	0.00971065	-0.0609041	0.995184	-0.0548097
CDH4|P55283	5.08226	1.47549e-05	431		-0.0743476	4.513e-05	-0.00808408	0.64461	0.0730645	0.000296361	-0.0821021	0.00579825	-0.0137322	0.926982	-0.0810598	0.0150829	0.0683699	0.0258324	0.00104227	0.999983	-0.0673277	0.0542209	-0.106967	0.014805	0.056508	0.118511	-0.00678681	0.994647	0.163475	1.15276e-06	0.100181	0.0117725	-0.0632948	0.0139844	0.0341239	0.755897	0.101141	0.00209228	0.0785461	0.0290479	0.0670169	0.086061	0.0444222	0.402241	-0.0225947	0.682557	-0.150805	0.0488629	-0.00174184
CDH5|P33151	11.1751	5.31681e-13	431		0.128823	0	0.0560753	0.00126238	-0.0296262	0.134348	0.134196	4.71985e-07	0.0564172	0.0518215	0.191092	0	-0.0777793	0.0067648	0.056895	0.184578	0.134674	2.18294e-06	0.162306	2.94379e-05	-0.0125772	0.958623	0.104758	0.000700452	-0.174884	1.07293e-07	-0.0575481	0.277576	0.117336	1.45382e-07	0.0865821	0.0548433	-0.00924349	0.987303	0.0361957	0.564642	-0.0958256	0.00376017	-0.0503864	0.27714	0.0454392	0.107577	0.264337	2.66789e-06	0.161026
CDH6|P55285	12.6522	9.1098e-15	431		-0.0652888	4.93254e-07	0.0463391	0.000214709	0.0879157	1.35565e-09	-0.0340257	0.217574	0.0681372	0.000118085	-0.0225348	0.641698	0.102163	3.472e-08	0.0114908	0.942112	-0.0906721	1.07177e-05	-0.0783174	0.0108536	0.0813731	4.78282e-05	0.0203148	0.721935	0.15969	0	0.0986321	0.000135972	-0.0610583	0.000268062	0.0828757	0.00426091	0.112212	2.08924e-07	0.146035	0	0.0293362	0.463275	0.0631589	0.0100171	0.0338227	0.0890384	-0.0728657	0.428142	0.0824981
CDH7|Q9ULB5	6.79064	1.18968e-07	431		0.0104685	0.456775	0.0660405	1.83331e-06	-0.0690547	1.22704e-05	0.0407811	0.154039	0.085682	6.98535e-06	0.0760205	0.00193173	0.044901	0.083284	0.0352394	0.392056	-0.00966152	0.965768	0.0142433	0.955792	-0.0672112	0.00418488	-0.0578318	0.0351487	-0.0814545	0.00431958	-0.0720751	0.0240702	0.00937938	0.939448	0.0492268	0.260435	-0.0801866	0.00166444	-0.00843755	0.98087	-0.129413	5.77552e-08	-0.0576643	0.0473427	0.0717491	4.54103e-05	0.047046	0.924955	0.0714742
CDH8|P55286	12.2822	2.51024e-14	431		-0.104422	1.07809e-06	0.0937513	6.24558e-06	0.121764	3.14487e-07	-0.0819912	0.0261369	0.105109	0.000384094	-0.00467969	0.998842	0.187101	7.34866e-10	0.0773115	0.0980941	-0.109789	0.00239631	-0.159306	0.000855198	0.0939055	0.00917965	0.00808414	0.994354	0.253211	3.05957e-11	0.16739	8.08589e-05	-0.0858214	0.00282164	0.19131	1.74543e-05	0.186731	1.63503e-07	0.246858	0	-0.00457875	0.999062	0.0555485	0.341782	0.0601273	0.05702	-0.187326	0.0277263	0.158281
CDH9|Q9ULB4	9.35212	8.60112e-11	431		-0.100909	1.86496e-05	0.0704128	0.00198924	0.114671	1.19347e-05	-0.0894794	0.0287829	0.0745983	0.0487056	-0.0242395	0.89923	0.164078	1.54606e-06	0.0652399	0.293124	-0.0988378	0.0207419	-0.220071	1.39217e-05	0.0540076	0.354747	-0.00604813	0.998223	0.274078	1.13375e-10	0.214022	3.17495e-06	-0.0600557	0.119142	0.160642	0.00199487	0.174751	1.31514e-05	0.21407	5.58928e-08	0.0141089	0.980598	0.0534272	0.467218	0.0393182	0.440223	-0.266072	0.000959463	0.115969
CEL|P19835	2.77171	0.00793537	431		0.0514866	0.237942	0.148936	0.000477634	-0.103144	0.0335537	0.0506862	0.833923	0.137755	0.0528813	0.221762	0.00412115	0.0870684	0.446628	0.171075	0.0658193	0.0840069	0.553099	0.0525061	0.928576	-0.102747	0.338894	-0.0512895	0.865562	-0.155253	0.160921	-0.103796	0.549881	0.0514573	0.738921	0.0852806	0.736053	-0.145456	0.143183	0.025377	0.98247	-0.230737	0.00458994	-0.0599037	0.81968	0.170833	0.00310348	0.04112	0.999972	0.0685806
CELSR2|Q9HCU4	10.8423	1.33877e-12	431		-0.122191	3.3784e-10	-0.00370874	0.841039	0.0876528	4.04887e-05	-0.111068	0.000168903	0.00547587	0.995554	-0.130034	3.93277e-05	0.116544	4.05966e-05	-0.0189656	0.923235	-0.13551	9.82846e-06	-0.176893	1.97491e-05	0.0598465	0.116366	-0.0437003	0.430882	0.23674	0	0.133193	0.000693845	-0.103547	2.18608e-05	0.05881	0.371204	0.12926	0.000101616	0.104021	0.0030207	0.0704501	0.0878997	0.0452112	0.435069	-0.0252389	0.641863	-0.260756	2.2524e-05	-0.00942509
CEMIP|Q8WUJ3	11.7211	1.17516e-13	431		0.0936056	0	-0.0119838	0.308104	0.000921966	0.94529	0.102735	1.04528e-08	-0.00381264	0.994177	0.0769636	0.000154973	-0.106548	9.6111e-10	-0.0257715	0.536962	0.0807763	3.97898e-05	0.1805	0	0.0452596	0.0407626	0.108809	3.85512e-08	-0.13524	1.1001e-09	-0.0716903	0.00601073	0.0635496	4.54357e-05	-0.0154487	0.909242	-0.00139242	0.999856	-0.0121726	0.918259	0.0140563	0.881332	0.00327613	0.9982	-0.0107801	0.858557	0.220199	2.5033e-09	0.0161934
CEND1|Q8N111	10.6317	2.55477e-12	420		-0.0387993	0.0503964	-0.153627	0	0.0086057	0.69744	-0.0537308	0.202451	-0.153886	3.9054e-09	-0.211463	6.56575e-12	-0.100155	0.00102332	-0.157733	5.03262e-06	-0.0575777	0.194634	-0.0753617	0.233679	-0.0091066	0.987849	-0.0361454	0.622483	0.0662551	0.228142	0.0392163	0.706035	-0.0270388	0.635274	-0.120728	0.00942286	0.0303007	0.768698	-0.134213	0.000142351	0.151029	1.03725e-05	-0.0134852	0.972933	-0.164514	0	-0.148098	0.135016	-0.165971
CENPV|Q7Z7K6	10.7996	3.6456e-12	312		0.505436	1.27904e-05	0.281705	0.0118172	-0.819581	2.27482e-10	0.471287	0.0156411	0.240812	0.330818	0.819741	8.94315e-06	-0.230475	0.452366	0.348454	0.20946	0.578929	0.00306721	0.44415	0.168555	-0.838498	2.80552e-06	-0.351642	0.18996	-1.28265	1.02649e-10	-0.795792	0.000331029	0.486856	0.00192239	0.576352	0.036516	-0.637458	0.00149757	-0.445332	0.0518197	-1.21381	4.95603e-10	-1.02168	2.22339e-07	0.192126	0.454631	0.747069	0.190683	0.839105
CEP128|Q6ZU80	0.940688	0.474889	377		0.00211196	0.972445	-0.0244056	0.682076	-0.0888582	0.189747	-0.0448451	0.951543	-0.0609698	0.854173	-0.0111818	0.999336	-0.0161248	0.997354	0.0336633	0.985357	0.049788	0.944275	0.072095	0.931852	-0.0538118	0.923309	-0.0743763	0.850164	-0.125907	0.627009	-0.146471	0.543049	-0.0205645	0.991525	-0.159117	0.519201	-0.179685	0.239889	-0.15758	0.359366	-0.0205681	0.996415	0.00153652	0.999999	0.0221046	0.988777	-0.116441	0.997299	-0.300285
CETP|P11597	7.15587	4.23012e-08	431		0.102627	0.00134216	0.177074	1.84569e-08	0.0154154	0.66252	0.0925549	0.15176	0.156464	0.000466872	0.30803	1.6124e-09	0.0639087	0.441307	0.215476	0.000143366	0.151567	0.00671176	0.198816	0.00883653	0.0645127	0.474959	0.133824	0.0295204	-0.134303	0.0666114	-0.0649916	0.668852	0.0693112	0.23846	0.238284	0.000602384	0.0562631	0.669491	0.212131	0.000149653	-0.182021	0.00173659	-0.0261531	0.953936	0.155868	0.000100126	0.24259	0.100936	0.255628
CFB|P00751	9.57888	4.55246e-11	431		0.199606	2.34765e-07	0.136373	0.000246468	-0.175084	3.99142e-05	0.20668	0.00054544	0.132397	0.0258098	0.352985	7.81966e-09	-0.0742827	0.466095	0.146305	0.0739712	0.220588	0.000500043	0.223368	0.0160017	-0.163169	0.0129978	0.0287674	0.959298	-0.386537	3.49757e-08	-0.1946	0.0242536	0.191936	9.77934e-05	0.210076	0.0209996	-0.125748	0.148726	-0.0152572	0.994093	-0.335825	2.06516e-07	-0.225333	0.00110986	0.110491	0.0497428	0.397682	0.00373937	0.333493
CFD|P00746	13.9676	2.55003e-16	431		0.212651	0	0.00492651	0.840363	-0.125589	9.03895e-06	0.210495	1.81672e-08	0.00284812	0.999725	0.218975	7.44834e-08	-0.207647	1.16795e-08	0.00847989	0.996625	0.216127	5.55211e-08	0.245915	6.30541e-06	-0.108767	0.0122919	0.0927734	0.0734833	-0.354682	0	-0.153142	0.00448088	0.201541	8.63384e-11	0.0319917	0.910463	-0.10743	0.0331236	-0.112118	0.0242324	-0.139422	0.00267288	-0.14411	0.00181435	-0.0046883	0.998392	0.338683	3.47862e-05	0.102978
CFH|P08603	13.0185	3.35024e-15	431		0.17694	0	0.0302022	0.112479	-0.00483569	0.823861	0.16328	1.91742e-08	0.0171077	0.894037	0.215849	0	-0.146172	2.874e-07	0.052569	0.328983	0.198741	6.37784e-11	0.211264	4.45333e-07	0.0126722	0.967666	0.177756	2.73224e-08	-0.198592	3.753e-08	-0.0335086	0.777646	0.165083	0	0.0500861	0.538857	0.00843493	0.992644	0.0317307	0.728897	-0.0416512	0.529005	-0.0183554	0.933616	0.0232958	0.715831	0.266008	2.68425e-05	0.0894454
CFHR1|Q03591	3.39758	0.00152678	431		0.168242	8.05615e-05	0.0798958	0.0521841	-0.00171297	0.970892	0.231636	0.000485577	0.125093	0.0796143	0.238877	0.00104998	-0.106544	0.240262	0.00724045	0.99955	0.113784	0.256966	0.172015	0.16682	0.000209958	1	0.167153	0.046664	-0.171805	0.0835943	-0.00486221	0.999907	0.166943	0.00401844	0.0984972	0.615606	0.0107132	0.998478	0.084153	0.582267	-0.0877841	0.550208	-0.0143442	0.99648	0.0734399	0.413224	0.336771	0.0729236	0.222302
CFHR2|P36980	3.26061	0.00220121	431		0.136591	0.00443302	0.0337711	0.466767	-0.171728	0.00129156	0.130011	0.19992	0.0261026	0.971074	0.177277	0.0646944	-0.103908	0.369173	0.0472667	0.924602	0.151175	0.135873	0.221332	0.0886058	-0.128695	0.224082	-0.0208738	0.991672	-0.350027	0.000134723	-0.242206	0.0262928	0.107821	0.210263	0.0761844	0.838305	-0.143286	0.220835	-0.124537	0.344129	-0.21947	0.0191086	-0.200721	0.0398684	0.0187491	0.985456	0.333211	0.178032	0.158794
CFHR3|Q02985	2.91591	0.00548331	418		0.116428	0.0181902	0.103922	0.0300517	-0.032384	0.550493	0.20544	0.0137982	0.168844	0.0293608	0.205419	0.0267495	-0.0365958	0.945991	-2.08352e-05	1	0.036575	0.956791	0.177874	0.248188	-0.000544093	1	0.0940139	0.585459	-0.178418	0.140907	-0.0838599	0.774164	0.094558	0.349961	0.154835	0.344301	0.00155263	0.999997	0.0873823	0.661447	-0.153282	0.193531	-0.0674528	0.819034	0.0858296	0.412516	0.458632	0.013727	0.36964
CFHR5|Q9BXR6	5.64481	3.70568e-06	327		0.226641	6.16437e-06	0.11604	0.0161563	-0.105967	0.0518251	0.260517	0.00110709	0.135399	0.124179	0.347942	1.75736e-05	-0.125118	0.240995	0.0874248	0.673794	0.212543	0.0154837	0.156297	0.374754	-0.142556	0.159007	0.113199	0.409624	-0.298853	0.00317312	-0.0430976	0.963416	0.255755	6.50867e-05	0.0775209	0.839228	-0.133824	0.290611	0.00173201	0.999996	-0.211345	0.0387557	-0.0757889	0.766214	0.135556	0.075679	0.40841	0.0514539	0.261487
CFI|P05156	8.09075	3.00476e-09	431		0.174327	4.9678e-08	0.120511	9.04452e-05	-0.0384711	0.270347	0.181986	0.00019052	0.118126	0.0132029	0.309408	8.10272e-10	-0.0638596	0.430646	0.127422	0.0532481	0.191282	0.00022606	0.222859	0.0020215	-0.0137541	0.989571	0.143908	0.0142454	-0.236613	8.01538e-05	-0.0789511	0.503386	0.157662	0.000109908	0.180663	0.0147681	0.00170411	0.999985	0.101278	0.168747	-0.178959	0.00184244	-0.0793848	0.378323	0.0995744	0.0262135	0.366596	0.000645997	0.281615
CFL1|P23528	10.6823	2.08846e-12	431		-0.0530595	0.0335775	-0.170213	0	-0.109591	8.57678e-05	-0.0845495	0.0675961	-0.183427	3.14561e-08	-0.237146	3.08514e-09	-0.0988776	0.0173302	-0.152596	0.000753992	-0.0537185	0.454567	-0.106204	0.135269	-0.136838	0.000639343	-0.171173	4.53141e-05	-0.0306339	0.889569	-0.0649692	0.470302	-0.0343353	0.63398	-0.233078	8.34583e-06	-0.151456	0.000657572	-0.300059	0	0.0816218	0.159643	-0.0669803	0.322019	-0.148602	1.12565e-06	-0.126908	0.577498	-0.23368
CFL2|Q9Y281	7.32566	3.31533e-08	354		0.0568898	0.00987275	-0.134225	8.96852e-10	-0.0288147	0.225435	0.00912802	0.99049	-0.163557	2.5351e-08	-0.0798148	0.0716829	-0.172685	7.21839e-08	-0.0889428	0.0531389	0.0837424	0.0459634	0.0592984	0.489903	-0.0279092	0.78711	0.0289041	0.807437	-0.0872076	0.0881853	-0.0303943	0.863783	0.0568133	0.123467	-0.122879	0.013079	-0.021316	0.919456	-0.159974	1.56487e-05	0.101563	0.0143566	-0.0370952	0.690022	-0.138658	3.88704e-07	0.00387508	1	-0.158482
CFP|P27918	10.1184	1.00572e-11	431		0.280531	0	0.098972	0.0109816	-0.110199	0.0132415	0.283238	2.46702e-06	0.0941396	0.225883	0.392632	8.61502e-10	-0.189098	0.00263799	0.109395	0.311365	0.298493	2.96107e-06	0.361781	3.35446e-05	-0.0688737	0.611211	0.183902	0.0135265	-0.430654	4.35523e-09	-0.177879	0.0657469	0.252775	4.82877e-07	0.125021	0.358579	-0.0927049	0.446172	-0.00296755	0.999962	-0.217726	0.00321567	-0.127989	0.17756	0.0897373	0.191174	0.538723	3.20186e-05	0.255045
CGREF1|Q99674	6.99309	6.70657e-08	431		-0.141791	3.2156e-10	0.0361826	0.0919042	0.00449806	0.854358	-0.129117	0.000160086	0.0437887	0.376338	-0.1046	0.00896336	0.172906	6.5848e-08	0.0245168	0.897151	-0.148389	3.42791e-05	-0.164432	0.00103002	-0.00704842	0.995884	-0.141024	0.000181634	0.157383	0.000218492	0.023408	0.935526	-0.133975	1.5481e-06	0.0836468	0.196431	0.036152	0.720648	0.0558772	0.370593	-0.0474949	0.519603	-0.0277696	0.855401	0.0197253	0.857385	-0.204907	0.0171281	0.0471368
CHAD|O15335	3.1272	0.00313562	431		-0.055039	0.00651507	0.0473208	0.0159066	0.0366787	0.101517	-0.0389581	0.498677	0.0568713	0.103045	-0.00623844	0.996864	0.0958293	0.00249464	0.0327196	0.735911	-0.0631097	0.142233	-0.0124942	0.989201	0.0584305	0.168073	-0.011438	0.982105	0.0709247	0.168875	0.00105614	0.999991	-0.0698686	0.0154909	-0.0143544	0.982323	-0.00446476	0.998979	0.0643172	0.175637	0.00988966	0.989432	0.0786717	0.0650605	0.068782	0.0136986	-0.0213475	0.999938	-0.0218534
CHGA|P10645	7.87962	5.45709e-09	431		-0.171657	3.07468e-07	0.032871	0.305548	0.09486	0.00995043	-0.150646	0.00561604	0.0473979	0.651193	-0.14095	0.0235274	0.198044	6.0943e-05	0.00969619	0.997752	-0.188348	0.000654615	-0.333419	2.73906e-06	0.0124359	0.993298	-0.103571	0.165561	0.345855	1.26823e-08	0.229849	0.000745519	-0.116007	0.0137579	0.17706	0.0269799	0.190926	0.00137282	0.173949	0.00465299	0.0138667	0.993321	-0.0031109	0.999923	-0.0169776	0.968332	-0.419398	0.000123981	0.101496
CHGB|P05060	8.76091	4.53605e-10	431		-0.097986	1.44384e-06	0.101692	2.74495e-07	0.0425627	0.0564781	-0.0784208	0.0247295	0.11019	6.56274e-05	0.0117502	0.979635	0.18861	3.44386e-11	0.0901709	0.0249093	-0.0984394	0.00482662	-0.105919	0.0383067	0.038566	0.521753	-0.0568099	0.24399	0.144485	0.000182646	0.0491089	0.526049	-0.0953758	0.000286421	0.0852432	0.118777	0.0315848	0.744518	0.139059	7.20348e-05	-0.0536584	0.323926	0.053816	0.324162	0.107474	1.59575e-05	-0.165298	0.0550934	0.0322185
CHI3L1|P36222	19.0032	4.44603e-22	431		0.0358657	0.217635	-0.299501	0	0.0983943	0.00242646	-0.0317686	0.857929	-0.332558	0	-0.284079	1.11439e-09	-0.30079	0	-0.25231	4.66394e-07	0.0484793	0.665491	0.126591	0.122378	0.144803	0.00252107	0.148982	0.00441982	0.0182124	0.983205	0.0223913	0.973756	0.00417891	0.999318	-0.30104	6.12302e-07	0.0971992	0.141761	-0.20159	7.16613e-05	0.39824	0	0.0994502	0.133476	-0.298789	0	-0.0245695	0.999987	-0.399826
CHI3L2|Q15782	4.16703	0.000188172	431		0.100791	0.00111751	-0.0825571	0.00588782	-0.0916768	0.00746364	0.0690513	0.363482	-0.102175	0.0370529	0.0168481	0.983196	-0.171226	0.000238285	-0.0522032	0.708026	0.119023	0.0419746	0.146855	0.0741644	-0.068283	0.392433	0.0168641	0.983797	-0.215138	0.000299657	-0.129991	0.0892381	0.0851471	0.0805964	-0.0213395	0.983607	-0.0507991	0.714923	-0.154758	0.00765685	-0.0294596	0.928954	-0.133418	0.0312232	-0.103958	0.0149579	0.155955	0.582965	-0.0120746
CHID1|Q9BWS9	2.18212	0.0348159	431		-0.0144919	0.487775	0.0486375	0.016821	0.0154577	0.505039	-0.0235411	0.846295	0.037937	0.456258	0.0439654	0.495927	0.061478	0.127354	0.0675064	0.176292	0.00602841	0.997282	0.0720774	0.298764	0.0596471	0.179139	0.0151658	0.963779	-0.0124303	0.985526	-0.0569116	0.430925	-0.0444813	0.257263	0.00735906	0.997776	-0.0120664	0.982678	0.0509184	0.404748	-0.0194255	0.934542	0.0435593	0.548901	0.0629848	0.0383851	0.0873425	0.791584	0.0169482
CHIT1|Q13231	11.5289	1.99775e-13	431		0.109272	0.111247	-0.56975	0	-0.0219159	0.773267	-0.036999	0.979616	-0.646761	0	-0.493656	1.22838e-05	-0.609762	6.14041e-10	-0.456658	0.000191426	0.153104	0.422615	0.259179	0.221601	0.0545462	0.942276	0.11204	0.7033	-0.204633	0.30154	-0.147139	0.632407	0.0574937	0.887564	-0.548005	0.00020457	-0.00755098	0.999874	-0.584884	5.13719e-07	0.540454	4.58527e-06	-0.0368796	0.986304	-0.577333	0	0.181761	0.978425	-0.571764
CHL1|O00533	8.81691	3.87413e-10	431		-0.106486	4.94964e-07	0.0295551	0.145098	0.0949106	4.95532e-05	-0.0835965	0.020129	0.045824	0.285417	-0.0801744	0.051601	0.12942	3.06483e-05	0.00342207	0.999605	-0.125998	0.000260254	-0.195066	1.7113e-05	0.0498271	0.327012	-0.0263199	0.839502	0.244893	1.20964e-10	0.168746	5.46477e-05	-0.076147	0.00949229	0.113077	0.024744	0.150525	3.00927e-05	0.151277	2.90051e-05	0.0374479	0.663802	0.0381998	0.651769	0.000751928	0.999988	-0.230636	0.00162	0.0798449
CHPF|Q8IZ52	1.02956	0.410371	300		-0.0167127	0.582408	0.03023	0.306703	-0.073863	0.019927	-0.0194484	0.967658	0.0267691	0.892478	0.0166282	0.982011	0.0462175	0.683968	0.0360766	0.874786	-0.0101409	0.995606	0.00165065	0.999989	-0.0636046	0.389341	-0.0887857	0.182118	-0.0652552	0.523157	-0.0904364	0.288943	-0.0251812	0.903678	0.0442677	0.830197	-0.0662902	0.43044	-0.0381114	0.816436	-0.110558	0.0783135	-0.0823791	0.272648	0.0281788	0.861269	0.0120528	1	0.0509245
CHRD|Q9H2X0	1.75781	0.0941562	431		-0.0210958	0.0655198	0.0200855	0.0709437	0.0135153	0.287278	-0.00175011	0.99951	0.034182	0.0748312	-0.00444446	0.993855	0.0359321	0.0909383	-0.00269435	0.998832	-0.0386264	0.0978693	-0.0376264	0.341164	0.00509689	0.989003	-0.010324	0.933508	0.0427233	0.12937	0.0273024	0.547324	-0.0154208	0.650245	0.0395827	0.269698	0.026509	0.447461	0.0398552	0.118035	-0.0130737	0.88607	0.00027252	0.999999	0.0133462	0.728075	-0.022536	0.996371	0.0494442
CHRDL1|Q9BU40	3.33871	0.0017873	431		0.0292203	0.05901	0.0323468	0.0314751	0.0117849	0.492013	0.026359	0.603447	0.0277626	0.465779	0.0670736	0.0203457	0.0014036	0.999889	0.0407146	0.345969	0.039311	0.305035	0.120252	0.000529872	0.0582468	0.0383702	0.055946	0.0810305	-0.0620052	0.0894309	-0.0643061	0.0972269	-0.00230087	0.999241	0.0659151	0.116336	0.0341658	0.489537	0.054889	0.107058	-0.0317493	0.558482	-0.0110261	0.969082	0.0207232	0.632645	0.14053	0.0213355	0.0769329
CHST1|O43916	3.63957	0.000795426	431		-0.0141052	0.350952	-0.000520578	0.971707	0.0763418	6.96103e-06	-0.0132622	0.920318	0.000192429	1	-0.014973	0.911361	0.0134547	0.911108	-0.00171072	0.99987	-0.0151654	0.902693	-0.0520134	0.30148	0.0570909	0.037958	0.0558573	0.0720679	0.109104	0.000176374	0.107871	0.000508187	-0.00123359	0.999875	0.0278143	0.770938	0.095167	0.00038053	0.0849543	0.00210314	0.0673527	0.0247298	0.05714	0.0791639	-0.0102127	0.932054	-0.0655009	0.759913	0.0161585
CHST10|O43529	6.88659	9.06703e-08	431		-0.0360403	0.0112628	0.0367109	0.00787373	0.078461	8.77986e-07	-0.030358	0.406569	0.038671	0.122289	0.00402256	0.997578	0.069029	0.00182771	0.0343806	0.421188	-0.0346484	0.340671	-0.0907244	0.00684448	0.0506529	0.0555138	0.0332796	0.409662	0.141377	6.53001e-08	0.124004	9.98042e-06	-0.0173733	0.715407	0.0402145	0.447813	0.0807374	0.00167551	0.116374	1.48751e-06	0.0405229	0.265497	0.0761594	0.00397322	0.0356366	0.115946	-0.13375	0.0141554	0.00404781
CHST11|Q9NPF2	3.22721	0.00249533	357		0.0331719	0.164719	0.0392697	0.0935586	0.030589	0.233351	0.024868	0.874546	0.0298068	0.756802	0.0791255	0.114974	0.00493873	0.998724	0.0542575	0.462768	0.0493187	0.487865	0.118886	0.0369781	0.0785547	0.0818081	0.0759123	0.137172	-0.0403317	0.727522	-0.0429741	0.717959	-0.00264234	0.999708	-0.0734669	0.322874	-0.0459374	0.569826	0.039487	0.685893	0.0275295	0.877691	0.112954	0.0126914	0.0854244	0.0121675	0.0725988	0.932827	-0.114694
CHST12|Q9NRB3	1.25562	0.271129	422		0.0112881	0.458477	0.0123477	0.404476	0.0268788	0.112544	0.0263795	0.594759	0.0236104	0.595669	0.0207463	0.797859	-0.00276912	0.999118	-0.00563322	0.995479	-0.00286411	0.999229	0.0493508	0.356041	0.0463847	0.135465	0.0442507	0.220716	-0.00296609	0.999477	-0.00510009	0.997725	-0.00213401	0.999366	0.000331104	0.999999	0.0188944	0.857413	0.0353434	0.448716	0.0185633	0.866076	0.0350123	0.463298	0.016449	0.773663	0.0316469	0.99508	-0.0140471
CHST14|Q8NCH0	3.29158	0.00205219	404		0.0719883	7.99797e-05	0.0351803	0.0461487	-0.00994307	0.615998	0.084989	0.00407637	0.0435836	0.213252	0.107249	0.000430466	-0.0414054	0.32956	0.0222596	0.862919	0.063665	0.0752392	0.118086	0.00419259	0.0143893	0.941145	0.0693761	0.0540516	-0.103696	0.00376766	-0.0487096	0.422318	0.0549868	0.0471712	0.0311282	0.794667	-0.0126947	0.967987	0.0240748	0.822064	-0.0438229	0.408445	-0.00705332	0.994581	0.0367696	0.281274	0.139876	0.0725574	0.0463298
CHST15|Q7LFX5	2.26309	0.028579	431		0.0204084	0.0443066	0.0178566	0.0698465	-0.0285766	0.0113156	0.0128229	0.795128	0.0105083	0.835255	0.0432535	0.0233649	-0.0023146	0.998247	0.0304306	0.232364	0.0327452	0.122374	0.00530028	0.993437	-0.0363195	0.0542912	-0.0105962	0.900967	-0.0416198	0.0781469	-0.0158965	0.819688	0.0257233	0.1272	0.0130565	0.906739	-0.031747	0.186503	-0.0122767	0.866148	-0.0448035	0.0261453	-0.0253332	0.387271	0.0194704	0.320954	0.00363429	1	0.0107062
CHST3|Q7LGC8	4.42239	9.29137e-05	431		0.0554665	0.00027975	0.0105945	0.471492	-0.0589702	0.000498875	0.0502031	0.0781002	0.00562275	0.990566	0.0692682	0.0127562	-0.0445803	0.127583	0.0190651	0.857695	0.0636454	0.0223226	0.0451299	0.431587	-0.0643148	0.0144248	-0.00508841	0.996167	-0.109445	0.000173334	-0.0502183	0.256208	0.0592264	0.00450445	0.0441439	0.423998	-0.036545	0.411508	-0.0376949	0.386252	-0.0806888	0.0042615	-0.0818387	0.00374427	-0.00114991	0.99989	0.0812723	0.509707	0.0701562
CHST6|Q9GZX3	1.36777	0.217445	404		0.0368675	0.144726	0.0247827	0.314276	0.0420194	0.148111	0.0249094	0.891251	0.012987	0.976444	0.0693173	0.264604	-0.0119224	0.984848	0.0444079	0.68148	0.0563303	0.425742	0.105576	0.178692	0.0769737	0.163246	0.0927417	0.0895413	-0.0286028	0.917713	-0.0128348	0.992638	0.015768	0.947453	-0.0272134	0.950089	0.00838479	0.996926	0.0491369	0.626177	0.0355982	0.822635	0.0763503	0.250646	0.0407521	0.469578	0.0662326	0.983949	-0.0577597
CHST7|Q9NS84	7.48633	1.66001e-08	431		-0.109585	5.14777e-05	-0.0585596	0.0248905	0.163045	7.24648e-08	-0.10757	0.019869	-0.0527997	0.382894	-0.177086	7.6158e-05	0.0547704	0.426008	-0.0695155	0.36081	-0.124286	0.00893853	-0.110723	0.156273	0.162658	0.000119664	0.0529565	0.56211	0.273381	3.1854e-08	0.16368	0.0042638	-0.109702	0.00259151	-0.0306777	0.932489	0.181475	0.000106755	0.113536	0.0357775	0.212153	4.22525e-06	0.144214	0.00393628	-0.0679386	0.111614	-0.102889	0.85575	-0.0216006
CHST8|Q9H2A9	3.64795	0.00077757	431		0.0113782	0.547203	0.0874413	2.56876e-06	0.0184204	0.380215	0.0239677	0.794506	0.091352	0.000613586	0.10711	0.001003	0.0673843	0.0410402	0.0831426	0.0296379	0.0157583	0.941104	0.040925	0.690679	0.0335183	0.589302	0.0346197	0.622542	-0.00740668	0.995762	-0.00630535	0.997746	0.00110133	0.999954	0.0667112	0.253355	0.00460532	0.998645	0.0992711	0.00481393	-0.0621059	0.157848	0.0325598	0.694349	0.0946657	6.55271e-05	0.0421826	0.992198	0.0622371
CHSY3|Q70JA7	1.94853	0.0610913	385		-0.0147204	0.662643	0.0501985	0.125431	0.0707858	0.0625286	-0.0689937	0.440386	0.00258498	0.999913	0.0632424	0.599408	0.0715786	0.388233	0.132236	0.0693104	0.0606574	0.618845	-0.0836592	0.610003	0.0372276	0.863915	0.0440192	0.827591	0.120887	0.174722	0.127678	0.170875	0.0067916	0.998091	0.141179	0.140808	0.129454	0.0693073	0.149716	0.0261753	-0.0117256	0.996394	0.00853614	0.998624	0.0202617	0.949695	-0.142724	0.789773	0.0842586
CISD1|Q9NZ45	1.66019	0.118937	276	*	-0.0949129	0.025319	-0.00411501	0.920532	0.0202167	0.684116	-0.0601778	0.722932	0.025833	0.961928	-0.11312	0.315553	0.0860108	0.404332	-0.0529419	0.861735	-0.138953	0.131239	-0.180829	0.190373	-0.021512	0.98634	-0.0928154	0.506662	0.159317	0.169612	0.088014	0.693262	-0.0713034	0.442555	-0.055264	0.922109	-0.0129986	0.997756	-0.00205877	0.999991	0.0422654	0.929272	0.0532052	0.872721	0.0109398	0.995468	-0.306106	0.232111	-0.145854
CKB|P12277	13.0739	2.88088e-15	431		-0.0110858	0.514632	-0.142617	0	-0.0406164	0.0319526	-0.0243877	0.726334	-0.143194	1.69255e-10	-0.169571	4.84984e-10	-0.118807	1.87162e-06	-0.145184	7.50198e-07	-0.026377	0.714533	-0.0814106	0.0734273	-0.0765473	0.008133	-0.0631832	0.0698348	0.0048633	0.998339	0.0182273	0.933664	0.013364	0.905526	-0.188991	7.33815e-08	-0.0715398	0.0367893	-0.198143	0	0.117451	8.33353e-05	-0.00915215	0.986319	-0.126603	6.74129e-10	-0.141808	0.0498566	-0.223277
CKMT1A|P12532	9.65336	4.66498e-11	384		-0.0588678	0.0417814	-0.207252	0	-0.0460171	0.143801	-0.0415411	0.724973	-0.178683	6.16233e-06	-0.29913	8.87106e-11	-0.137142	0.00260171	-0.257589	1.74027e-07	-0.120447	0.0229455	-0.126582	0.0983792	-0.082258	0.171854	-0.115257	0.0396173	0.044324	0.791099	0.0113245	0.996013	-0.0329994	0.76407	-0.244768	3.81976e-05	-0.0717576	0.359158	-0.263765	2.52932e-08	0.17301	0.000828266	-0.0189975	0.974759	-0.192008	7.69307e-08	-0.168135	0.342233	-0.260304
CLEC11A|Q9Y240	5.53472	4.13802e-06	431		0.0620276	0.000317917	0.0485353	0.00362874	-0.0572149	0.00271703	0.0670618	0.0241022	0.0491388	0.0937072	0.115799	4.65114e-05	-0.017923	0.863455	0.048737	0.276848	0.06666	0.0400083	0.118953	0.00259963	-0.0282379	0.644353	0.0142809	0.946391	-0.147191	4.30862e-06	-0.104672	0.00413715	0.0425188	0.140719	0.00376429	0.999454	-0.0870034	0.00661243	-0.0230398	0.825323	-0.0907677	0.00443354	-0.0268041	0.752879	0.0639636	0.00535753	0.154839	0.0224397	0.0302639
CLEC3B|P05452	0.825391	0.566556	431		0.000678402	0.958675	-0.0142474	0.262803	0.00187177	0.897545	-0.0144296	0.85488	-0.0253579	0.39828	-0.0106835	0.947838	-0.0109283	0.925283	0.00374617	0.997919	0.0146744	0.869941	0.0154091	0.932952	0.00939014	0.956857	0.00496793	0.994504	-0.00601893	0.993211	-0.0104411	0.971026	-0.00442221	0.991383	0.0198406	0.857874	0.0245953	0.625251	-0.00147382	0.999867	0.00475478	0.995652	-0.0213144	0.730595	-0.0260692	0.290361	-0.00916676	0.999996	-0.000534823
CLIC1|O00299	3.69078	0.000692315	431		-0.0172843	0.472766	0.0510143	0.0294988	-0.112146	3.26376e-05	-0.0426371	0.57344	0.0270678	0.799343	0.049176	0.522098	0.0697049	0.137606	0.0918131	0.0780248	0.0221082	0.923225	-0.028874	0.929337	-0.118194	0.0030157	-0.131118	0.00208185	-0.08932	0.133692	-0.102244	0.0870766	-0.0129243	0.967003	0.0119673	0.993833	-0.138069	0.00153156	-0.0737107	0.20691	-0.150036	0.000497092	-0.085678	0.109854	0.0643581	0.0836436	-0.0515297	0.993946	-0.00790101
CLIC4|Q9Y696	4.17171	0.000185757	431		0.0496174	0.0208423	-0.0929304	9.89555e-06	0.0104647	0.659725	0.0370737	0.591759	-0.0964159	0.00169878	-0.0523956	0.359928	-0.13349	2.73999e-05	-0.0894693	0.0433665	0.0440203	0.49712	-0.00527846	0.9993	-0.0175328	0.93757	0.0510382	0.39608	-0.0122543	0.987082	0.0563166	0.462764	0.0685709	0.0303251	-0.0571912	0.501761	0.0342604	0.734862	-0.0710492	0.14875	0.0914516	0.0344148	-0.013858	0.97663	-0.10531	9.27315e-05	-0.00587996	1	-0.0523235
CLIC6|Q96NY7	3.0394	0.00401404	391		-0.0969717	0.0693606	0.114603	0.0276787	-0.144429	0.0139799	-0.169481	0.101831	0.0501184	0.873909	0.0499605	0.920317	0.219599	0.0138424	0.219441	0.0453777	-0.000157841	1	-0.135861	0.555683	-0.165639	0.115675	-0.245334	0.0117065	-0.0297775	0.987818	-0.109473	0.65962	-0.0796955	0.574123	-0.0458622	0.968002	-0.252725	0.0116153	-0.077045	0.782774	-0.206863	0.065616	-0.0311829	0.98228	0.17568	0.020646	-0.278623	0.519324	-0.160101
CLMP|Q9H6B4	2.90251	0.00565387	431		-0.0428503	0.0246558	0.0132234	0.474054	0.0466957	0.027427	-0.0121073	0.967331	0.0369478	0.395363	-0.0377303	0.547193	0.0490551	0.221245	-0.025623	0.831019	-0.0746781	0.0379579	0.0384626	0.734302	0.0882404	0.00585549	0.0171208	0.934058	0.0497778	0.420601	-0.0213418	0.924755	-0.0711196	0.00737437	-0.0125472	0.985866	0.0294746	0.753716	0.0517218	0.306193	0.0420217	0.496433	0.0642689	0.14129	0.0222472	0.726766	0.0578147	0.954231	0.00271476
CLN5|O75503	7.00798	6.42977e-08	431		0.00819693	0.741982	0.0607459	0.0123027	0.144525	2.64954e-07	-0.0340951	0.753631	0.0225231	0.884101	0.0912623	0.0697547	0.0566182	0.328945	0.125357	0.00879959	0.0687392	0.2357	0.0906741	0.252688	0.186781	9.68434e-07	0.165999	8.27702e-05	0.096107	0.110247	0.0753252	0.336143	-0.0207817	0.889127	-0.02116	0.970664	0.0898005	0.0973703	0.17922	3.38085e-05	0.110961	0.0246923	0.200379	3.00899e-06	0.089419	0.00832328	-0.0283756	0.999899	-0.116627
CLSTN1|O94985	8.63926	6.39066e-10	431		-0.117488	2.63331e-11	0.00906138	0.592893	0.0507637	0.00906589	-0.0928579	0.000761267	0.0281772	0.558973	-0.115136	7.81115e-05	0.121035	2.2506e-06	-0.0222782	0.852458	-0.143313	2.20108e-07	-0.146018	0.000157808	0.0362676	0.453033	-0.0715127	0.0360703	0.182285	1.39908e-08	0.074505	0.0846718	-0.10778	9.69966e-07	0.0193863	0.937784	0.0576055	0.150265	0.0631764	0.097128	0.0382192	0.504288	0.0437901	0.38473	0.00557094	0.992051	-0.183202	0.00356607	-0.010449
CLSTN2|Q9H4D0	5.21252	1.02388e-05	431		-0.0827865	3.25269e-07	0.0243654	0.116394	0.00769361	0.664146	-0.0637898	0.0205496	0.0378791	0.220597	-0.0611363	0.0526794	0.101669	1.72337e-05	0.00265358	0.999588	-0.0990154	0.000162245	-0.0733211	0.0927605	0.0125324	0.94442	-0.0735519	0.0134543	0.0858535	0.00962327	-0.00023082	1	-0.0860843	2.59593e-05	-0.00871135	0.991882	-0.0143615	0.93913	0.0214921	0.825562	-0.00565014	0.995967	0.0302035	0.627073	0.0358536	0.191522	-0.108097	0.208739	-0.0360177
CLSTN3|Q9BQT9	9.55215	4.90676e-11	431		-0.0950772	7.69763e-11	0.0516778	0.000234931	0.0218108	0.171574	-0.0731275	0.00142384	0.0656275	0.00138444	-0.0432072	0.185521	0.138755	0	0.0299203	0.555054	-0.108835	2.06358e-06	-0.130347	3.20892e-05	0.00384096	0.997564	-0.0791063	0.00178657	0.134188	4.77885e-07	0.0512407	0.196779	-0.0829472	5.40133e-06	0.0594459	0.134546	0.026985	0.624623	0.0760073	0.00438452	-0.0324609	0.475913	0.0165614	0.884351	0.0490223	0.0136749	-0.151436	0.00331675	0.0393071
CLU|P10909	4.98082	1.96035e-05	431		0.00798814	0.515101	0.0338024	0.00474685	0.060673	1.06798e-05	0.00514104	0.99026	0.0291265	0.220539	0.0474984	0.049116	0.0239855	0.465938	0.0423573	0.132007	0.0183718	0.736248	0.0580231	0.0788381	0.0862752	5.1747e-06	0.076768	0.000261749	0.0282521	0.534395	0.0187449	0.831527	-0.00950717	0.908976	0.0218027	0.78918	0.0526271	0.0317425	0.0907013	1.91405e-05	0.0308244	0.380773	0.0688986	0.00232026	0.0380742	0.0310131	0.0553084	0.720973	0.0172753
CLUL1|Q15846	0.784629	0.600486	431		8.28662e-05	0.997882	0.0452555	0.135919	-0.0182203	0.599106	-0.0411769	0.774252	0.00895697	0.995582	0.0651306	0.503828	0.0501338	0.630141	0.106307	0.140582	0.0561736	0.60862	-0.0159032	0.993943	-0.0263987	0.931836	-0.0207298	0.971916	-0.0104955	0.997309	-0.00482662	0.999773	0.00566893	0.998629	0.0661829	0.6843	-0.00423798	0.999764	0.0337251	0.901007	-0.0704208	0.478058	-0.0324578	0.912204	0.0379631	0.702028	-0.0837548	0.976984	0.00793063
CMBL|Q96DG6	1.35695	0.224608	240		-0.0427427	0.424062	-0.0601339	0.243631	-0.132995	0.023815	-0.00926687	0.999291	-0.0288994	0.970604	-0.12687	0.404447	-0.0196326	0.992517	-0.117603	0.521546	-0.0979702	0.59819	-0.15328	0.457322	-0.187881	0.0537356	-0.191054	0.0826206	-0.0346008	0.981374	-0.0377739	0.979708	-0.00317305	0.999952	-0.0404003	0.977924	-0.119094	0.481295	-0.186964	0.113112	-0.0786936	0.774102	-0.146564	0.283401	-0.0678702	0.669504	-0.133645	0.984933	-0.0163091
CNDP1|Q96KN2	2.29113	0.0266776	431		-0.0430245	0.0599275	0.0199871	0.36735	0.0674627	0.00801625	-0.0578884	0.256606	0.00664982	0.995378	-0.0153858	0.969539	0.0645382	0.153308	0.0425026	0.644177	-0.0220356	0.91218	-0.0649009	0.473537	0.0563812	0.297062	0.0207114	0.93261	0.121282	0.0108793	0.0856122	0.160784	-0.0356698	0.532805	0.0827489	0.231252	0.109256	0.0123256	0.107593	0.0146836	0.0265075	0.88136	0.0248438	0.900799	-0.00166366	0.999903	-0.109737	0.649334	0.0427987
CNDP2|Q96KP4	2.04884	0.0495107	270	*	0.103195	0.0114977	0.0294623	0.45765	-0.0424436	0.36542	0.141381	0.0554149	0.0585171	0.661247	0.126055	0.188547	-0.0828634	0.404761	-0.015326	0.995293	0.0675375	0.683167	0.210022	0.0717451	0.00635296	0.999545	0.081229	0.557038	-0.203669	0.0364437	-0.128793	0.350938	0.074876	0.365803	-0.0739501	0.80524	-0.106053	0.3525	-0.0438486	0.904104	-0.032103	0.965605	0.0301016	0.971448	0.0622045	0.515914	0.314832	0.105335	0.0189694
CNNM3|Q8NE01	1.50268	0.165585	321		0.0322354	0.328048	-0.0679551	0.0359125	0.0686476	0.0710855	0.0167047	0.98248	-0.076203	0.260095	-0.0400721	0.849096	-0.0929077	0.155737	-0.0567768	0.690476	0.0361309	0.880383	0.0598966	0.815932	0.0832141	0.315611	0.105522	0.167461	0.0233175	0.978723	0.0456253	0.877262	0.0223078	0.933989	-0.00531503	0.999815	0.10776	0.169089	0.0198849	0.981786	0.113075	0.163763	0.0251999	0.967936	-0.087875	0.0829149	0.0173921	1	-0.0377712
CNP|P09543	1.65574	0.120171	272		0.0670795	0.183025	0.0300217	0.544636	-0.123417	0.0242838	0.0253047	0.98344	-0.00671897	0.999594	0.108136	0.443711	-0.0320237	0.967915	0.082831	0.706943	0.114855	0.393525	0.158227	0.325387	-0.06947	0.763721	-0.0411682	0.948027	-0.227697	0.0260781	-0.199395	0.0877562	0.0283017	0.964738	0.137337	0.444599	-0.0556418	0.878379	-0.0639732	0.828701	-0.192979	0.0743543	-0.20131	0.0588461	-0.00833143	0.998979	0.158151	0.914423	0.137604
CNPY2|Q9Y2B0	1.26629	0.266415	333		0.00820316	0.676704	0.0112401	0.558058	0.0443629	0.0349668	0.033857	0.586798	0.0319282	0.560603	0.0118644	0.9776	-0.00192872	0.999863	-0.0219925	0.894298	-0.0200638	0.901371	-0.0179968	0.958852	0.0295414	0.689626	0.0494454	0.326453	0.0475382	0.434365	0.0674422	0.185151	0.019904	0.831532	-0.00416858	0.999409	0.03504	0.612184	0.051027	0.290832	0.0392086	0.573985	0.0551956	0.277929	0.015987	0.897199	-0.0195163	0.999923	-0.0061175
CNPY3|Q9BT09	1.92535	0.0643541	400		-0.0205533	0.212028	-0.0156699	0.326891	-0.0355611	0.0506394	-0.0480343	0.149986	-0.0366739	0.271508	-0.0293026	0.627124	0.0113604	0.956627	0.0187317	0.889779	0.00737135	0.989943	0.0359133	0.677638	-0.00639001	0.992549	-0.0471192	0.232591	-0.0423033	0.42737	-0.0830324	0.0255631	-0.0407292	0.14636	-0.0209569	0.907386	-0.0390343	0.420251	-0.0529607	0.165771	-0.0180774	0.895568	-0.0320038	0.601471	-0.0139264	0.876992	0.00374709	1	-0.0463759
CNR1|P21554	12.8044	6.00807e-15	431		-0.126162	5.37055e-10	0.076681	8.34323e-05	0.102483	4.56709e-06	-0.110928	0.000363401	0.083475	0.00413361	-0.0435717	0.460562	0.194403	0	0.067356	0.144234	-0.127047	9.48141e-05	-0.215814	3.8457e-07	0.0568621	0.17847	-0.0386148	0.576418	0.272676	0	0.177199	6.5721e-06	-0.0954769	0.000243726	0.117974	0.010997	0.129946	0.000203209	0.192487	9.11117e-09	0.0119719	0.980878	0.0745126	0.0833473	0.0625407	0.027941	-0.255246	9.94495e-05	0.0802603
CNTFR|P26992	2.53769	0.014424	431		-0.0193669	0.16922	0.034171	0.0127249	0.0284638	0.0690345	0.00438777	0.995924	0.0508074	0.0191118	0.0119329	0.941974	0.0464196	0.0687174	0.00754509	0.986721	-0.0388745	0.235279	-0.0488777	0.293347	0.0134403	0.905338	0.00419077	0.997319	0.062318	0.0489	0.0530685	0.157173	-0.00924954	0.941842	0.00896997	0.98722	0.0116443	0.95179	0.0546087	0.0649968	0.00267433	0.999368	0.0456388	0.169309	0.0429644	0.0351048	-0.0518455	0.880377	0.00601284
CNTN1|Q12860	5.23186	9.69784e-06	431		-0.0357957	0.0027221	0.0119848	0.299119	0.0651541	1.1105e-06	-0.0237331	0.469906	0.0208126	0.488656	-0.0260286	0.460449	0.0445457	0.0280474	-0.00229547	0.999355	-0.0468411	0.036834	-0.0357227	0.423145	0.0652692	0.000640217	0.0292439	0.367018	0.100992	5.85018e-06	0.0649666	0.0135755	-0.0360253	0.0454037	0.00307261	0.999116	0.059157	0.00831277	0.0743506	0.000441372	0.0560844	0.0149565	0.071278	0.000933564	0.0151936	0.667692	-0.0421912	0.899344	-0.00228285
CNTN2|Q02246	1.91859	0.0651474	431		-0.0351666	0.0709441	0.0226438	0.230648	0.0504415	0.0198115	-0.0223864	0.837814	0.0312929	0.561412	-0.0134646	0.96709	0.0536793	0.169713	0.00892174	0.991572	-0.0447575	0.395353	0.00665894	0.998133	0.0718427	0.0443311	0.0220522	0.877612	0.0651838	0.205061	0.0153933	0.971594	-0.0497905	0.122294	0.0319171	0.826075	0.056586	0.245068	0.0761036	0.061442	0.0246689	0.850977	0.0441866	0.474153	0.0195176	0.809262	-0.0144928	0.999994	0.012935
CNTN3|Q9P232	11.2821	3.95372e-13	431		-0.0851132	1.25299e-09	0.00995093	0.455207	0.0829705	8.5333e-08	-0.076991	0.000328051	0.0157619	0.788758	-0.0763893	0.00128966	0.0927529	4.28849e-06	0.000601668	0.999992	-0.0921512	3.49138e-05	-0.126437	2.34263e-05	0.0619848	0.0078019	-0.00909638	0.972043	0.188422	0	0.117341	1.68277e-05	-0.0710811	5.95014e-05	0.0604855	0.0983248	0.116595	5.31437e-07	0.109164	3.38591e-06	0.0561093	0.0471132	0.048679	0.111678	-0.00743035	0.963298	-0.144463	0.00340966	0.04351
CNTN4|Q8IWV2	6.32235	4.47731e-07	431		-0.0571697	1.25419e-05	0.00848495	0.499675	0.0668674	4.31204e-06	-0.0427751	0.0793514	0.019431	0.617451	-0.0521544	0.0369418	0.0622061	0.00218625	-0.00937927	0.968334	-0.0715853	0.0010347	-0.0743248	0.0196372	0.0581941	0.00820533	0.00674804	0.986032	0.132519	2.78296e-08	0.0810728	0.00313817	-0.0514461	0.00370696	0.0267527	0.701336	0.0789908	0.000622729	0.0812589	0.000419372	0.0522381	0.0515348	0.0545062	0.0391745	0.0022681	0.998657	-0.0617539	0.658282	0.0354677
CNTN5|O94779	1.51554	0.16013	415		-0.012904	0.507184	0.0106864	0.572123	0.0215857	0.315404	-0.00026494	1	0.0201162	0.838129	-0.0046994	0.998477	0.0203812	0.865083	-0.00443446	0.99893	-0.0248156	0.81716	-0.0561944	0.452837	-0.000500162	0.999998	0.00164268	0.999937	0.0556942	0.336447	0.057837	0.347902	0.00214284	0.999695	0.092021	0.0621677	0.076295	0.0579231	0.0579806	0.223743	-0.015726	0.955121	-0.0340404	0.679802	-0.0183144	0.83922	-0.0310421	0.999032	0.108632
CNTN6|Q9UQ52	2.93591	0.00518233	431		-0.0210124	0.126926	0.0330409	0.0136611	0.0423544	0.00573994	0.00885434	0.966248	0.05466	0.00756354	0.00701431	0.986363	0.0458057	0.0645983	-0.00184002	0.999785	-0.0476457	0.085108	-0.029205	0.703443	0.0382248	0.199319	0.0199131	0.775238	0.0674298	0.0225621	0.0491181	0.1962	-0.0183117	0.659432	0.0307613	0.6461	0.0408056	0.229233	0.0747136	0.00321898	0.0100444	0.966685	0.0439523	0.179609	0.033908	0.127706	0.00239484	1	0.0538386
CNTNAP2|Q9UHC6	9.85483	2.10159e-11	431		-0.164772	0	-0.0106669	0.624998	0.0744705	0.00298367	-0.159225	2.54847e-06	-0.00546209	0.997299	-0.178749	1.03877e-06	0.153763	3.17993e-06	-0.0195241	0.947245	-0.173287	1.32074e-06	-0.249739	1.88898e-07	0.0312065	0.757408	-0.104413	0.0124595	0.280945	0	0.145326	0.00209595	-0.135619	1.80348e-06	0.00214095	0.999955	0.0829414	0.0857625	0.0679655	0.216733	0.0808005	0.102579	0.0658245	0.248154	-0.014976	0.934559	-0.277197	0.000226159	-0.0184837
CNTNAP3|Q9BZ76	12.8547	5.62354e-15	422		-0.152736	0.00109179	-0.000145987	0.997423	0.449178	0	-0.148309	0.0988102	0.00341848	0.999925	-0.15424	0.11851	0.151727	0.0739538	-0.00593082	0.999811	-0.157658	0.0930465	-0.235773	0.0512456	0.408855	6.29286e-09	0.279629	0.000477328	0.644628	0	0.515402	1.10879e-08	-0.129226	0.0787167	0.102651	0.655627	0.518637	1.01974e-12	0.481308	6.63813e-10	0.415986	1.4931e-07	0.378656	2.18751e-06	-0.0373292	0.892433	-0.281666	0.350419	0.0642012
CNTNAP4|Q9C0A0	4.5762	6.06223e-05	431		-0.0893898	7.64844e-05	0.0349243	0.108787	0.0694178	0.00544613	-0.043194	0.501054	0.0695082	0.0594219	-0.0645113	0.219293	0.112702	0.00117068	-0.0213173	0.932128	-0.13402	0.000303433	-0.0544002	0.606642	0.0873537	0.0297282	-0.0143552	0.974621	0.141754	0.00139355	0.040045	0.753889	-0.101709	0.000601586	0.00351703	0.999801	0.0484239	0.509534	0.0943682	0.0371492	0.0449069	0.578941	0.0908512	0.050878	0.0459443	0.264525	-0.013493	0.999999	0.0350895
CNTNAP5|Q8WYK1	4.44998	8.60705e-05	431		-0.0563219	0.000250274	-0.00362667	0.806649	0.0527234	0.00197148	-0.031897	0.429123	0.0162222	0.825159	-0.0683868	0.0153956	0.0481192	0.0892918	-0.0364898	0.434547	-0.084609	0.000999043	-0.0993378	0.00571862	0.0308381	0.478083	-0.0107717	0.966585	0.130176	5.38165e-06	0.088566	0.00749838	-0.0416098	0.088196	0.0261521	0.806798	0.0725314	0.0131891	0.0586692	0.0687875	0.0463793	0.215596	0.0325171	0.530777	-0.0138621	0.851335	-0.0932105	0.334381	0.0304942
COA3|Q9Y2R0	1.31292	0.243793	297		0.0207128	0.4254	0.0364959	0.148759	-0.0595275	0.0292255	0.00258032	0.999866	0.0209314	0.914135	0.0647263	0.315991	0.0183511	0.956212	0.062146	0.42889	0.0437949	0.650895	0.0403106	0.819275	-0.0482476	0.504205	-0.0373207	0.758822	-0.0885582	0.136967	-0.0776313	0.289482	0.0109269	0.985446	0.0192656	0.973883	-0.0725825	0.213882	-0.0258341	0.901586	-0.0918481	0.0936489	-0.0450997	0.664587	0.0467484	0.416379	0.0470767	0.995529	0.0236216
COCH|O43405	4.62411	5.30581e-05	431		0.0126994	0.555381	-0.0323222	0.122648	0.127906	1.41626e-07	0.0190508	0.918494	-0.0249403	0.784629	-0.0262582	0.847532	-0.043991	0.426086	-0.0453089	0.547125	-0.00131788	0.999974	0.000866462	0.999997	0.122021	0.000392628	0.138412	0.000163061	0.121154	0.00599553	0.137545	0.00245703	0.016391	0.913193	-0.0577686	0.498111	0.110816	0.00583965	0.0875513	0.0478931	0.168585	5.50303e-06	0.14532	0.000135817	-0.0232648	0.772585	-0.00579218	1	-0.0591749
COL11A1|P12107	1.2604	0.268971	381		0.0226352	0.330012	0.00913098	0.687792	0.00976015	0.70542	0.00261662	0.999806	-0.00812708	0.992519	0.0385539	0.681314	-0.0107437	0.986082	0.0359372	0.756025	0.0466809	0.513442	0.0802332	0.287518	0.0409098	0.608423	0.0430132	0.619904	-0.0393235	0.743722	-0.03722	0.799051	0.00210345	0.999831	0.0618317	0.503229	0.0448778	0.601322	0.0352117	0.766204	-0.0169539	0.967271	-0.02662	0.887828	-0.00966612	0.98327	0.123136	0.506648	0.0938657
COL12A1|Q99715	5.34483	7.06047e-06	431		0.0620612	9.8551e-05	0.0291284	0.058079	-0.0573597	0.00115221	0.0626872	0.0218444	0.0275693	0.491996	0.0951091	0.000395689	-0.0351179	0.349256	0.0324219	0.567882	0.0675398	0.0192145	0.120821	0.000697101	-0.027447	0.605558	0.0144715	0.930828	-0.148268	4.25151e-07	-0.106349	0.00121249	0.0419185	0.10218	0.0213551	0.894297	-0.062484	0.0563211	-0.0307621	0.599674	-0.0838391	0.00444206	-0.0521172	0.157263	0.0317219	0.282864	0.163589	0.00432741	0.0527532
COL14A1|Q05707	3.04856	0.00385782	431		0.00889944	0.597336	0.065703	6.91852e-05	-0.0261212	0.163002	0.0123859	0.950992	0.0638501	0.0122407	0.0827703	0.0061139	0.0514642	0.105874	0.0703844	0.0434848	0.0189202	0.86923	0.05423	0.361167	-0.00302311	0.99926	-0.0097198	0.981259	-0.0572531	0.194823	-0.0639498	0.152639	-0.00669669	0.986122	0.0551748	0.318235	-0.0331003	0.590004	0.036208	0.517611	-0.0882751	0.00514559	-0.0189667	0.891546	0.0693083	0.00165531	0.0665662	0.83603	0.0602312
COL15A1|P39059	4.54681	6.57837e-05	431		0.10362	6.19014e-07	0.0262725	0.186962	-0.0327104	0.150802	0.0928965	0.00599819	0.0158116	0.924064	0.13709	5.89514e-05	-0.0770849	0.0272465	0.0441937	0.525756	0.121279	0.000362264	0.144538	0.00216618	-0.0118714	0.976455	0.0776992	0.0613076	-0.15641	6.12745e-05	-0.0668392	0.269592	0.0895705	0.00105842	0.00222811	0.999934	-0.0487065	0.424624	-0.0141517	0.971298	-0.0509346	0.390028	-0.0163799	0.957376	0.0345548	0.439635	0.131505	0.270995	-0.00928176
COL16A1|Q07092	4.67037	4.78147e-05	407		0.0785156	0.000155213	-0.0050407	0.801312	-0.0907349	7.81893e-05	0.0560844	0.198848	-0.0229255	0.806562	0.0797897	0.0459538	-0.0790099	0.0244463	0.0237052	0.88494	0.102715	0.0038371	0.07327	0.263013	-0.0936016	0.00727157	-0.0128704	0.976143	-0.166872	1.42361e-05	-0.0861404	0.0890597	0.0807312	0.00451914	-0.00272721	0.999878	-0.0895516	0.0259337	-0.0947154	0.0165656	-0.0868244	0.0385801	-0.0919882	0.0253784	-0.0051637	0.996162	0.0804856	0.833917	0.00315395
COL18A1|P39060	0.396076	0.9046	431		0.00794415	0.553162	0.00567584	0.662579	0.0109423	0.461968	-0.00328971	0.997993	-0.00373692	0.995935	0.0180682	0.804209	-0.000447217	0.999994	0.0213579	0.74687	0.0218052	0.682378	-0.00847814	0.988542	0.00257611	0.99909	0.0161658	0.85649	0.0110543	0.962996	0.0246439	0.737231	0.0135897	0.817736	0.0173897	0.905062	0.0187446	0.806791	0.0203766	0.765958	0.00135497	0.999904	0.00298695	0.99899	0.00163198	0.999546	-0.0217992	0.998931	0.00587935
COL1A1|P02452	2.995	0.0044402	431		0.0672987	0.000893223	0.0426744	0.0294481	0.0443212	0.0478294	0.0605079	0.130615	0.0342074	0.515288	0.118216	0.000587056	-0.0263005	0.765193	0.0577084	0.271805	0.0840088	0.0235864	0.0935607	0.0869417	0.057774	0.175573	0.115851	0.000974299	-0.0357867	0.726562	0.02229	0.927422	0.0580767	0.0630801	0.0335108	0.820005	0.0381832	0.617661	0.0841163	0.0394675	0.00467246	0.998851	0.0506055	0.382904	0.0459331	0.179916	0.0849926	0.783342	0.0237441
COL1A2|P08123	2.17704	0.0352472	431		0.0411872	0.0223215	0.0326466	0.0619152	0.0337468	0.0913181	0.0283659	0.662299	0.0200519	0.80317	0.0826143	0.0121303	-0.00831395	0.985956	0.0542484	0.22894	0.0625624	0.0829593	0.0895806	0.0570423	0.0584792	0.0971711	0.0828233	0.013468	-0.0311013	0.7429	-0.0067573	0.996785	0.024344	0.647156	0.0233274	0.905123	0.0275118	0.760718	0.063452	0.110743	0.00418438	0.998841	0.0401246	0.490161	0.0359402	0.286535	0.083623	0.686912	0.0160683
COL21A1|Q96P44	3.85615	0.000441403	431		0.053462	0.0182638	0.0215334	0.326282	0.105964	2.8698e-05	0.0565417	0.26741	0.02248	0.851642	0.0770439	0.104434	-0.0340618	0.675695	0.0205022	0.940384	0.0545639	0.351438	0.0938797	0.151799	0.126713	0.000459219	0.165864	1.0741e-05	0.0328335	0.830504	0.0719845	0.289677	0.0391509	0.440992	-0.0162265	0.981885	0.0806982	0.102196	0.115521	0.00645356	0.0969247	0.0331917	0.131748	0.00138866	0.034823	0.519284	0.11599	0.567122	0.00115398
COL28A1|Q2UY09	8.4925	9.66645e-10	431		0.220693	1.60795e-09	0.113455	0.00118632	-0.0406904	0.30644	0.207944	0.000183069	0.0952001	0.138717	0.354341	6.70987e-10	-0.112744	0.0901426	0.146398	0.050564	0.259141	6.63704e-06	0.399562	1.67905e-07	0.0505268	0.74838	0.209483	0.000768724	-0.349035	1.3816e-07	-0.190079	0.0178476	0.158956	0.000852669	0.0928755	0.527683	-0.0543455	0.765585	0.0661754	0.640136	-0.147221	0.0454985	-0.0267001	0.965035	0.120521	0.0156807	0.421147	0.000562824	0.100745
COL2A1|P02458	2.46635	0.0172618	431		0.0425266	0.0480356	0.0604696	0.00388536	0.0322854	0.175898	0.0368425	0.598853	0.051631	0.210004	0.113399	0.00259364	0.0147885	0.956017	0.0765564	0.11245	0.0617679	0.202695	0.0935273	0.121994	0.0583464	0.216774	0.0831327	0.0535534	-0.0351809	0.773373	-0.0103946	0.993202	0.0247863	0.751684	0.0773054	0.236597	0.0434987	0.564687	0.0981861	0.0192194	-0.0338066	0.74828	0.0208808	0.926654	0.0546874	0.108595	0.113195	0.53258	0.0869425
COL3A1|P02461	3.59647	0.000893803	431		-0.00875754	0.620655	0.0708621	4.42906e-05	0.0255016	0.194661	-0.015563	0.919777	0.0603885	0.0303625	0.0743419	0.0267816	0.0759516	0.00816745	0.0899049	0.00800365	0.0139533	0.94954	0.0518164	0.447126	0.0564392	0.107904	0.0266516	0.75364	0.00462276	0.99873	-0.0251648	0.859334	-0.0297876	0.467582	0.0710292	0.154959	0.0256096	0.790419	0.0964596	0.00309506	-0.0454197	0.361153	0.0254303	0.798788	0.07085	0.0023653	0.0781231	0.741872	0.0858648
COL4A1|P02462	1.37805	0.21277	430		-0.0169556	0.31871	0.0212692	0.197599	0.0390862	0.0385218	-0.0134674	0.939363	0.0225151	0.705384	0.00629311	0.99472	0.0359825	0.391962	0.0197605	0.884684	-0.0162219	0.9155	-0.0609256	0.264433	0.0166662	0.89794	0.0149559	0.938001	0.0775918	0.0389281	0.0758815	0.0645773	-0.00171031	0.999766	0.0202542	0.924222	0.0383446	0.470368	0.0601016	0.109255	0.0180904	0.905269	0.0398474	0.44546	0.021757	0.666858	-0.0734786	0.760305	0.00931135
COL4A2|P08572	1.75516	0.0947195	431		-0.0136432	0.329668	-0.0133667	0.325387	0.0108044	0.486768	-0.0169587	0.81584	-0.0150803	0.81905	-0.027826	0.54506	0.00187842	0.999642	-0.0108673	0.961447	-0.0127457	0.92491	-0.0481523	0.301218	-0.00679048	0.985906	-0.00853227	0.978003	0.0413618	0.310475	0.0396201	0.39599	-0.00174179	0.999556	-0.0694511	0.047817	-0.0266046	0.615768	-0.0204962	0.785892	0.0428465	0.209569	0.0489549	0.11972	0.00610843	0.980182	-0.0860274	0.325608	-0.0951979
COL5A1|P20908	6.65416	1.75077e-07	431		0.0910531	3.63575e-06	0.059942	0.00157203	-0.0467402	0.0305712	0.072381	0.0358574	0.0407226	0.326002	0.165537	1.37306e-07	-0.0316584	0.618513	0.0931561	0.0140887	0.124814	8.38345e-05	0.127794	0.00504655	-0.0280497	0.734253	0.0504429	0.318383	-0.155843	2.17523e-05	-0.0773507	0.121871	0.0784925	0.00301529	0.0467873	0.588742	-0.0554538	0.260943	0.0089676	0.991071	-0.102241	0.00485973	-0.0378197	0.604698	0.0644214	0.0177818	0.188495	0.0101248	0.0902243
COL5A2|P05997	2.85238	0.00644072	431		0.00553803	0.785684	0.0518477	0.00902562	0.0700101	0.00207821	0.006106	0.996371	0.0486342	0.215842	0.0645395	0.149356	0.0425282	0.40626	0.0584335	0.27127	0.0159052	0.950898	0.0205112	0.956485	0.0777337	0.0351307	0.0778736	0.0582938	0.0572224	0.356245	0.0573624	0.40106	0.000139906	1	0.0947947	0.0723401	0.0985981	0.0110555	0.135673	0.000152563	0.00380339	0.9994	0.0408786	0.58083	0.0370752	0.370496	0.0643714	0.943851	0.123214
COL6A1|P12109	5.94535	1.29959e-06	431		-0.0905756	7.34844e-08	0.0185693	0.248025	-0.0114234	0.534023	-0.0665182	0.0195186	0.0365527	0.28019	-0.0771838	0.0104848	0.103071	2.79013e-05	-0.0106656	0.977338	-0.113737	2.1257e-05	-0.0505193	0.409071	0.00900117	0.980369	-0.0953925	0.000948276	0.0595204	0.153871	-0.0448733	0.435162	-0.104394	5.30181e-07	-0.0444742	0.496254	-0.0534444	0.164958	-0.0130256	0.958418	-0.00897011	0.985876	0.0314486	0.62365	0.0404187	0.133481	-0.0481984	0.9636	-0.0408478
COL6A2|P12110	3.87047	0.000424487	431		0.0491328	0.00612138	-0.0395679	0.0228203	-0.0693494	0.000510248	0.028472	0.654524	-0.0533407	0.0749637	0.0106685	0.978411	-0.0818127	0.00393151	-0.0178035	0.922877	0.0640092	0.0695531	0.0673202	0.223821	-0.0601524	0.0798112	-0.0170924	0.921939	-0.127473	0.000211943	-0.0844126	0.0443149	0.04306	0.160883	-0.0562905	0.352017	-0.0804487	0.0212139	-0.11434	0.000300407	-0.0241583	0.824826	-0.0580498	0.16714	-0.0338915	0.332198	0.0619277	0.910022	-0.0572527
COL6A3|P12111	6.61302	1.967e-07	431		0.0752985	8.88871e-10	0.000966555	0.934033	-0.00837688	0.53048	0.0615937	0.0013228	-0.0100949	0.904864	0.0808485	5.39594e-05	-0.0716887	6.8775e-05	0.0192547	0.744479	0.0909434	2.21052e-06	0.0967838	0.000309957	0.00257575	0.998745	0.0704696	0.000747908	-0.0942081	3.65363e-05	-0.0263143	0.618125	0.0678938	9.40027e-06	-0.0143591	0.924214	-0.018588	0.755286	-0.01232	0.914127	-0.00422889	0.996047	0.00203909	0.999555	0.00626798	0.967086	0.118542	0.00838357	0.00306847
COL6A5|A8TX70	11.4072	2.7968e-13	431		0.28762	0	0.105535	0.0031625	0.0232585	0.567495	0.298722	4.18324e-08	0.106972	0.0857991	0.404489	0	-0.19175	0.000656578	0.105767	0.265903	0.297517	3.06811e-07	0.353374	8.4031e-06	0.0568365	0.688638	0.321642	8.37787e-08	-0.296538	1.81388e-05	-0.0317322	0.963349	0.264806	6.54227e-09	0.0635433	0.801081	-0.00473265	0.999797	0.115411	0.185476	-0.068276	0.636289	0.0518676	0.805985	0.120144	0.0197137	0.523077	7.80083e-06	0.191055
COL8A1|P27658	4.1493	0.000199724	417		0.0380391	0.404874	-0.199091	8.97614e-06	-0.0439752	0.380355	0.0156641	0.994569	-0.204282	0.00179084	-0.178728	0.0438355	-0.219946	0.00225472	-0.194392	0.0380619	0.0255541	0.98093	-0.146258	0.349843	-0.139047	0.127995	-0.0341686	0.959653	0.00721097	0.999706	0.112089	0.514352	0.104878	0.201279	-0.259465	0.01405	-0.0845121	0.626918	-0.261944	0.00138887	0.174953	0.0664373	-0.00247913	0.999985	-0.177432	0.00366029	-0.117338	0.980109	-0.219793
COLEC10|Q9Y6Z7	4.96904	2.78613e-05	257	*	0.222183	4.07633e-06	0.08956	0.0497305	-0.034119	0.66237	0.242247	0.00116408	0.0935301	0.368883	0.335899	9.2919e-05	-0.148717	0.0668367	0.093652	0.62843	0.242369	0.00555165	0.180918	0.660351	-0.0495519	0.954959	0.177177	0.281759	-0.23047	0.303346	-0.00374088	0.999992	0.226729	4.19682e-05	0.0242741	0.998589	-0.0769632	0.9283	0.017129	0.999103	-0.101237	0.740576	-0.00714503	0.999869	0.0940922	0.201525	0.606624	0.431936	0.41474
COLEC11|Q9BWP8	3.65808	0.000796761	354		0.0358379	0.390408	0.07032	0.0828571	-0.217174	8.0286e-06	0.0348835	0.92995	0.0646039	0.590803	0.116466	0.244928	0.0297203	0.951638	0.0815825	0.607951	0.0518622	0.830805	0.116625	0.533907	-0.177467	0.0193894	-0.165834	0.054725	-0.294092	0.000530173	-0.28246	0.00187572	0.0116328	0.994844	0.0492052	0.936378	-0.231473	0.00349887	-0.153077	0.105137	-0.280678	0.000291728	-0.202282	0.0175277	0.0783962	0.325303	0.112527	0.981757	0.0407544
COLEC12|Q5KU26	10.324	5.6663e-12	431		-0.0414533	0.0013717	-0.0255598	0.0413974	0.0955619	4.43746e-11	-0.0631941	0.00233899	-0.0411902	0.0486435	-0.0635765	0.00578334	0.0220039	0.581331	-0.000382418	0.999998	-0.0223864	0.635001	-0.0300798	0.636563	0.101479	2.34213e-07	0.0557928	0.0232271	0.131559	2.98214e-08	0.0858726	0.00138271	-0.0456865	0.0125178	0.0396698	0.373268	0.138964	7.89252e-11	0.0909477	4.97315e-05	0.099294	7.88944e-06	0.0512778	0.0574601	-0.0480162	0.00554453	-0.0641036	0.606898	0.0110379
COMP|P49747	6.78267	1.21686e-07	431		0.216863	8.15192e-09	-0.00564896	0.874676	-0.00662859	0.87141	0.170879	0.00472323	-0.0421346	0.791657	0.225334	0.000311577	-0.213014	0.000125582	0.0544553	0.788755	0.267469	6.29842e-06	0.169269	0.0933544	-0.0309206	0.933462	0.202424	0.00188979	-0.20019	0.00879786	0.0331547	0.95931	0.233345	4.94322e-07	-0.0525461	0.878767	-0.0378942	0.912712	-0.0272864	0.965139	0.0146519	0.994332	0.0252597	0.972543	0.0106078	0.994154	0.309292	0.0473807	0.0602078
CORO1A|P31146	2.26439	0.0284877	431		-0.00526652	0.776908	-0.02782	0.123743	-0.040117	0.0524131	-0.0327124	0.578806	-0.0478667	0.159797	-0.0281189	0.7433	-0.0151543	0.929904	0.00459354	0.998655	0.0197479	0.886807	0.0214544	0.936427	-0.0265309	0.741533	-0.0409133	0.468442	-0.0479853	0.433154	-0.0623677	0.246129	-0.0143824	0.909304	0.0519738	0.461332	0.0131159	0.969236	-0.0424568	0.463883	-0.0388579	0.544345	-0.0944306	0.00747812	-0.0555728	0.0409073	0.00656341	1	0.0376328
CORO1B|Q9BR76	1.68462	0.112483	292		0.0651287	0.101349	-0.0912445	0.0193168	0.00917323	0.83368	0.0938373	0.321927	-0.0623322	0.597702	-0.0428895	0.883506	-0.156169	0.0211199	-0.136727	0.122871	0.0194427	0.986653	0.0917428	0.647966	0.0224079	0.976805	0.0776316	0.536718	-0.0693349	0.7579	-0.0141112	0.997414	0.0552237	0.6275	-0.0317732	0.974018	0.0482908	0.857351	-0.0651354	0.708736	0.0800641	0.576659	-0.0333621	0.951086	-0.113426	0.0623362	0.199924	0.578854	0.0529305
CORO1C|Q9ULV4	2.29566	0.0270902	317		0.0221732	0.38838	-0.0720503	0.00431106	-0.00265262	0.925892	0.0292449	0.844636	-0.0608658	0.234514	-0.0623082	0.369115	-0.0901107	0.0461901	-0.0915531	0.108253	-0.00144236	0.999979	-0.0755337	0.449481	-0.0513846	0.482524	0.00418649	0.999532	0.0241491	0.949643	0.0797202	0.323057	0.0555711	0.243836	-0.0665392	0.526212	0.000730188	0.999998	-0.0732559	0.26311	0.0672694	0.345782	-0.00671672	0.998372	-0.0739861	0.0563035	-0.0142907	0.999999	-0.0127224
CORT|O00230	4.28579	0.000167058	267		-0.107638	0.0434423	0.186205	0.000366727	0.198466	0.00081632	-0.0776614	0.708491	0.199094	0.0140178	0.0906067	0.661131	0.276755	0.000824878	0.168268	0.191115	-0.108487	0.508529	-0.163408	0.385816	0.16651	0.122538	0.0845561	0.726471	0.329919	0.00128153	0.247964	0.0417767	-0.0819543	0.549197	0.252112	0.0629953	0.243312	0.0141543	0.39894	7.94224e-06	-0.00880052	0.999609	0.146828	0.320356	0.155629	0.0490322	-0.108773	0.993717	0.284527
COTL1|Q14019	7.69342	9.23948e-09	431		-0.0548068	0.000640663	-0.0864442	4.15268e-08	0.00849193	0.631488	-0.0836911	0.000932422	-0.103496	1.41134e-06	-0.144114	2.04678e-08	-0.0198051	0.791817	-0.0604225	0.0811018	-0.0406175	0.30434	-0.0477045	0.427787	0.0121259	0.949169	-0.0451639	0.243994	0.0598304	0.126875	0.00254062	0.999752	-0.0572898	0.0111001	-0.0296869	0.764545	0.0463055	0.247092	-0.0598126	0.0796477	0.0759925	0.0137021	-0.0301257	0.628406	-0.106118	4.24035e-08	-0.122493	0.0957773	-0.0855656
COX16|Q9P0S2	1.05857	0.389566	421		0.022295	0.212167	-0.0135137	0.435795	-0.0152353	0.448467	-0.00859892	0.985212	-0.037415	0.326455	0.017208	0.919022	-0.0288161	0.623034	0.0258069	0.80054	0.054623	0.162312	-0.0119132	0.987479	-0.0323585	0.581171	0.00118883	0.99997	-0.0204452	0.913341	0.0131021	0.978247	0.0335473	0.361242	-0.0253301	0.886387	-0.0229604	0.846956	-0.0325718	0.656912	0.0023697	0.999795	-0.00724172	0.994335	-0.00961142	0.963181	-0.0573581	0.943152	-0.059804
CP|P00450	4.73609	3.88396e-05	431		0.0868018	0.00653315	0.106435	0.000613955	-0.0580877	0.100215	0.0982797	0.11371	0.10811	0.0311324	0.204577	0.000124158	0.00983049	0.995696	0.106297	0.152459	0.0964668	0.163523	0.203585	0.00681426	0.00142976	0.999988	0.0480233	0.751776	-0.202155	0.00130097	-0.155561	0.034546	0.0465935	0.58597	0.139859	0.0992725	-0.0357214	0.889154	0.0590149	0.636363	-0.17558	0.0027359	-0.0808438	0.372233	0.0947363	0.0417671	0.343407	0.00231538	0.239538
CPA2|P48052	3.01455	0.00459671	273		0.325028	0.000217447	0.0720354	0.398513	-0.106579	0.244509	0.274381	0.104424	0.0264504	0.995173	0.413752	0.00638328	-0.247931	0.164177	0.139371	0.725984	0.387301	0.0119209	0.380133	0.0668025	-0.0742922	0.923155	0.225973	0.282909	-0.454425	0.00547619	-0.154159	0.706472	0.300266	0.0234406	0.148105	0.759973	-0.0492601	0.980968	-0.0165759	0.999269	-0.197366	0.413032	-0.164681	0.582725	0.0326842	0.989003	0.586512	0.135603	0.304965
CPAMD8|Q8IZJ3	8.89971	3.06856e-10	431		0.160273	1.63521e-09	0.00906831	0.719693	-0.11252	0.000113122	0.211742	4.48194e-08	0.0497118	0.410723	0.153925	0.000525556	-0.16203	2.82946e-05	-0.0578168	0.500235	0.104213	0.0327732	0.197049	0.000810768	-0.0938902	0.0522577	0.054016	0.520094	-0.29094	1.07934e-09	-0.143034	0.0129381	0.147906	8.02236e-06	-0.0658691	0.548258	-0.162385	0.000439245	-0.127523	0.0101131	-0.0965156	0.0866382	-0.0616538	0.436907	0.0348618	0.633799	0.286427	0.00173526	0.00803886
CPB1|P15086	15.02	1.50799e-17	431		-0.0239787	0.256041	-0.00585102	0.775185	0.23654	0	-0.021163	0.886172	-0.00317836	0.999351	-0.0315714	0.749635	0.0179846	0.920878	-0.0104084	0.989585	-0.028393	0.794596	0.00508086	0.999348	0.25165	0	0.216879	2.2373e-10	0.246569	1.51268e-10	0.211798	2.70045e-07	-0.0347708	0.486514	-0.0206399	0.956303	0.226467	1.07556e-10	0.226172	1.36687e-10	0.247107	0	0.246812	0	-0.000295335	0.999999	-0.0228751	0.999928	-0.0417374
CPB2|Q96IY4	5.97749	1.18683e-06	431		0.189723	1.8481e-07	0.0959281	0.00601919	0.00930956	0.814847	0.197384	0.000439529	0.0952853	0.138002	0.296742	3.24727e-07	-0.102099	0.147737	0.0993573	0.300244	0.201456	0.000806016	0.227801	0.0073403	0.0287498	0.940905	0.205273	0.00103289	-0.199051	0.00683909	-0.0225279	0.985373	0.176524	0.00015258	0.0804143	0.643331	-0.00101698	0.999998	0.10031	0.280351	-0.0814313	0.470915	0.0198952	0.984979	0.101327	0.0594052	0.37158	0.00420652	0.187097
CPD|O75976	1.91397	0.0658501	431		-0.0395135	0.00205025	-0.00885665	0.474379	0.0162057	0.252494	-0.0313046	0.284138	-0.00164519	0.999591	-0.0522872	0.0323173	0.0296594	0.308474	-0.0209826	0.727794	-0.050642	0.0348096	-0.0276316	0.689926	0.0222877	0.600605	-0.0213861	0.686139	0.0499193	0.102263	0.0062455	0.992965	-0.0436738	0.0173008	0.00196732	0.999811	0.0234061	0.642329	0.0108238	0.948635	0.0214388	0.708023	0.00885646	0.971382	-0.0125823	0.817053	-0.0372419	0.963046	-0.00548183
CPE|P16870	7.57007	1.30977e-08	431		-0.130859	4.08709e-11	-0.00503248	0.790948	-0.00552697	0.799012	-0.115029	0.000144319	0.0080217	0.987354	-0.14174	1.06619e-05	0.12305	2.24851e-05	-0.0267113	0.825087	-0.149761	1.57756e-06	-0.106577	0.030141	0.00685593	0.994571	-0.132384	6.12024e-05	0.113433	0.00423151	-0.0258067	0.884002	-0.13924	1.11714e-08	-0.0788283	0.152003	-0.0547288	0.2782	-0.0341714	0.680018	0.0240994	0.861638	0.0446568	0.469867	0.0205574	0.786797	-0.133458	0.200374	-0.0958941
CPLX2|Q6PUV4	11.4577	2.43244e-13	431		-0.0809263	5.79247e-05	-0.140801	0	0.0417037	0.0600551	-0.081083	0.0176554	-0.130963	1.01818e-06	-0.241604	0	-0.0498798	0.246059	-0.160521	3.50815e-06	-0.110641	0.000984723	-0.142356	0.00185252	0.0104095	0.982575	-0.0494013	0.360987	0.152766	5.71304e-05	0.0929552	0.048918	-0.0598108	0.0488713	-0.105077	0.030894	0.0654486	0.1539	-0.0876702	0.0267399	0.170525	5.35002e-07	0.0174068	0.945516	-0.153119	1.62756e-10	-0.181954	0.0206328	-0.127152
CPM|P14384	1.92184	0.0646557	431		-0.0288308	0.136111	0.0441525	0.018982	0.0358871	0.0948516	-0.0361601	0.527221	0.0351489	0.454993	0.0239487	0.841127	0.0713091	0.0317414	0.0601088	0.204998	-0.0112002	0.978939	-0.00981769	0.993989	0.0456312	0.336989	0.0101119	0.985876	0.0554489	0.337029	0.0199296	0.940264	-0.0355192	0.387824	0.0376938	0.737648	0.0315606	0.722325	0.0780182	0.0501886	-0.0061332	0.997082	0.0403244	0.54842	0.0464576	0.143725	-0.0623513	0.937446	-0.00686719
CPN1|P15169	5.92965	1.35849e-06	431		0.164475	0.00070515	0.133449	0.00456585	-0.196737	0.000266807	0.137253	0.166961	0.10217	0.317165	0.325644	4.94219e-05	-0.0350827	0.948819	0.188391	0.0676982	0.223473	0.0089926	0.258183	0.0346221	-0.149158	0.125872	-0.0164766	0.99597	-0.407341	6.83749e-06	-0.27466	0.009127	0.132681	0.0838829	0.12561	0.52393	-0.201753	0.0382722	-0.0659375	0.818942	-0.327363	0.000115146	-0.191548	0.0585026	0.135815	0.0612665	0.423996	0.0303847	0.245501
CPN2|P22792	5.94425	1.30365e-06	431		0.159956	0.000265352	0.111518	0.00858286	-0.167026	0.000597106	0.137786	0.100712	0.0858425	0.381588	0.294451	4.74325e-05	-0.0519435	0.810955	0.156665	0.107293	0.208608	0.00628509	0.241442	0.0262164	-0.125649	0.1714	0.00664887	0.999634	-0.36709	7.05579e-06	-0.234793	0.0153948	0.132298	0.0446357	0.105044	0.5875	-0.171164	0.0584588	-0.0577006	0.832202	-0.276208	0.000372241	-0.162745	0.0842214	0.113463	0.0962344	0.409637	0.0146464	0.228534
CPNE4|Q96A23	7.0585	5.94924e-08	405		0.173143	1.92312e-06	0.152694	1.46438e-05	-0.0415374	0.290089	0.188973	0.000817833	0.156189	0.00258006	0.338523	3.47561e-09	-0.0327844	0.906049	0.14955	0.0439165	0.182335	0.0032928	0.230579	0.00492989	-0.0112223	0.995993	0.140292	0.0479996	-0.241801	0.000372245	-0.0902867	0.483942	0.151515	0.00193594	0.10826	0.371758	-0.0711963	0.562571	0.0978705	0.286572	-0.179456	0.00768925	-0.0103893	0.997759	0.169067	0.00023335	0.355018	0.00525655	0.200644
CPPED1|Q9BRF8	11.5761	1.8836e-13	420		0.0248136	0.424269	-0.0150772	0.617555	-0.295045	0	-0.0154716	0.983689	-0.0467219	0.618184	0.0208615	0.969984	-0.0312503	0.876644	0.0363332	0.881696	0.0675834	0.449909	0.0124177	0.996937	-0.302292	5.73801e-11	-0.270838	8.35108e-08	-0.31471	3.05217e-08	-0.283256	3.01129e-06	0.0314543	0.820159	-0.104343	0.285373	-0.353921	0	-0.339047	3.39501e-11	-0.249578	2.32918e-06	-0.234704	1.19583e-05	0.014874	0.974567	-0.0797968	0.98076	-0.172089
CPQ|Q9Y646	1.20836	0.296663	431		-0.00299132	0.861369	0.0420068	0.011872	-0.0157006	0.409251	0.000866258	0.999982	0.0421285	0.193087	0.0437091	0.322538	0.0412622	0.278282	0.0428429	0.393765	0.00158065	0.99991	0.0173205	0.955995	-0.00535547	0.996135	-0.0153226	0.935225	-0.022676	0.86638	-0.0326432	0.715587	-0.00996716	0.958603	0.0247724	0.873963	-0.0271668	0.740367	0.0207904	0.865857	-0.0519392	0.217519	-0.00398194	0.998857	0.0479572	0.0635965	0.0385023	0.991861	0.0391029
CPVL|Q9H3G5	4.74094	3.83187e-05	431		-0.0769864	0.00748565	0.0283451	0.308832	-0.138766	1.61607e-05	-0.0931272	0.0875445	0.0133921	0.98156	-0.0393926	0.79525	0.106519	0.0301337	0.0537346	0.639325	-0.0527847	0.590453	-0.0185729	0.987735	-0.109127	0.035817	-0.205881	1.78797e-05	-0.0905538	0.253324	-0.187308	0.00182949	-0.0967543	0.0197503	-0.0654509	0.630978	-0.201176	5.31892e-05	-0.140542	0.0100725	-0.135725	0.0145686	-0.0750915	0.345743	0.0606334	0.239062	-0.0458152	0.99905	-0.0850136
CPXM1|Q96SM3	2.38395	0.0214041	387		0.038502	0.268923	-0.00579732	0.863919	0.0627011	0.105182	-0.0274495	0.9409	-0.0582264	0.530174	0.0521528	0.74123	-0.0307769	0.91502	0.0796022	0.47031	0.110379	0.130099	0.151181	0.123105	0.120604	0.0683217	0.119749	0.107408	-0.0305774	0.955623	-0.0314321	0.958464	-0.000854719	0.999997	0.0496383	0.878181	0.09957	0.256413	0.0741534	0.521347	0.0499317	0.800119	0.0245151	0.970545	-0.0254166	0.916377	0.20532	0.382811	0.0884491
CPXM2|Q8N436	1.8483	0.076638	431		0.0448732	0.04383	0.0289718	0.179609	-0.0138173	0.575304	0.0136521	0.970441	0.00187789	0.999885	0.0880755	0.0415163	-0.0117742	0.979157	0.0744234	0.151267	0.0861976	0.0413339	0.0848912	0.213399	0.00658487	0.996697	0.0376608	0.678885	-0.0783063	0.167936	-0.0472304	0.639788	0.0310759	0.622806	-0.0334523	0.860051	-0.0554202	0.380803	-0.00481824	0.999051	-0.0219679	0.922623	0.028634	0.846179	0.0506019	0.181143	0.0446849	0.995878	-0.0649201
CRABP1|P29762	0.901357	0.50521	431		0.0730178	0.0375177	0.0374892	0.270552	-0.00971407	0.80269	0.0985328	0.175035	0.0553028	0.5772	0.107534	0.170986	-0.04323	0.794824	0.00900136	0.998487	0.0522313	0.738514	0.0731543	0.714192	-0.00965601	0.997337	0.063345	0.632059	-0.0828103	0.511319	-0.00980933	0.998661	0.073001	0.275584	0.0101914	0.998742	-0.0278969	0.956637	0.0190445	0.985608	-0.0380883	0.900148	0.00885306	0.998532	0.0469413	0.633333	0.100948	0.965656	0.0310713
CRB2|Q5IJ48	1.9543	0.060075	411		0.0647479	0.0109497	0.0381052	0.122418	0.00322223	0.908316	0.0677112	0.215619	0.0380517	0.618666	0.106646	0.0251775	-0.0296595	0.822215	0.0389343	0.766366	0.0685938	0.249178	0.0480035	0.76644	-0.00540759	0.998742	0.0652779	0.322379	-0.0534111	0.600894	0.0172744	0.981146	0.0706855	0.0792547	-0.0101517	0.996658	-0.0289531	0.881676	0.0263338	0.908533	-0.0188014	0.965026	0.0364854	0.796808	0.0552869	0.217748	-0.0240174	0.999969	-0.0676163
CREG1|O75629	1.66329	0.117438	318		0.00257645	0.928436	0.072436	0.0100454	-0.0443003	0.139126	-0.0157506	0.97892	0.0547803	0.420817	0.084933	0.177992	0.070531	0.280872	0.100684	0.11453	0.0301527	0.886068	-0.00807704	0.998496	-0.0500252	0.565127	-0.0438286	0.726202	-0.0419481	0.77745	-0.0357515	0.874153	0.00619664	0.998026	0.022484	0.968444	-0.0807013	0.205756	0.0184014	0.969797	-0.103185	0.0867494	-0.00408263	0.999703	0.0991027	0.0199058	-0.00479595	1	0.0244416
CREG2|Q8IUH2	3.91255	0.000403979	349		-0.0546476	0.0674375	0.0225259	0.434712	0.150929	2.39265e-05	-0.056806	0.514479	0.0193362	0.951611	-0.028323	0.920126	0.0761422	0.231004	0.0284829	0.932329	-0.0476593	0.691796	-0.168428	0.0486142	0.0985658	0.118316	0.0728832	0.415335	0.266993	1.45011e-05	0.241311	0.000246472	-0.0256827	0.869621	0.0537847	0.825642	0.169954	0.00450668	0.186502	0.00143661	0.116169	0.087172	0.132718	0.0376041	0.0165482	0.956685	-0.226077	0.217402	0.0100338
CRELD1|Q96HD1	12.2086	3.07257e-14	431		-0.0684917	0.000297512	0.0142018	0.436478	-0.171297	0	-0.0578412	0.11636	0.02174	0.785166	-0.0557355	0.196504	0.0795812	0.00937019	0.00210575	0.999874	-0.0774754	0.026057	-0.124708	0.00459068	-0.200186	0	-0.248697	0	-0.0754777	0.089127	-0.123989	0.00160091	-0.0485116	0.117598	-0.00311023	0.999767	-0.182685	6.85172e-09	-0.162785	3.34519e-07	-0.179574	1.60742e-08	-0.159675	7.04479e-07	0.0198993	0.783096	-0.132345	0.168232	-0.00859034
CRELD2|Q6UXH1	1.61999	0.128107	397		-0.0688817	0.0327051	0.0155927	0.618875	0.0317598	0.370153	-0.0411657	0.79291	0.0370514	0.791904	-0.0594655	0.594395	0.078217	0.278892	-0.0182999	0.983756	-0.0965169	0.164415	-0.0624306	0.750318	0.0353026	0.861491	-0.0364085	0.874749	0.0977332	0.280078	0.0260221	0.968862	-0.0717111	0.223879	-0.00570757	0.999701	0.0175948	0.984764	0.0406819	0.846025	0.0233024	0.967149	0.0463894	0.794289	0.023087	0.921987	-0.148479	0.684233	-0.0725269
CRH|P06850	4.45844	8.49117e-05	420		-0.206365	6.68016e-07	0.0123449	0.756266	0.0298004	0.511297	-0.247942	8.57254e-05	-0.0220205	0.972562	-0.179301	0.0185977	0.225921	0.000280397	0.0686406	0.713961	-0.157281	0.043529	-0.279805	0.00316232	-0.00753659	0.999195	-0.18873	0.012844	0.272269	0.000688776	0.0910756	0.604133	-0.181193	0.000885456	-0.0270943	0.985598	0.00342515	0.999944	0.0296002	0.967102	0.0305195	0.964554	0.0566945	0.815125	0.026175	0.941901	-0.429891	0.00360237	-0.143281
CRHBP|P24387	2.91987	0.00540726	429		0.0141957	0.657848	0.131193	3.00359e-05	-0.0167378	0.637528	0.0180664	0.977083	0.125107	0.00910943	0.162507	0.00422726	0.107041	0.0639081	0.144441	0.0243781	0.0373999	0.854823	-0.00319669	0.999953	-0.0256386	0.941197	-0.00534605	0.999523	-0.0224419	0.976705	-0.00214936	0.999981	0.0202925	0.947699	0.0824867	0.531979	-0.0493011	0.75746	0.0989167	0.199002	-0.131788	0.0450957	0.0164299	0.988032	0.148218	0.00028393	0.0489046	0.999286	0.11664
CRIM1|Q9NZV1	1.08323	0.373391	368		0.00160513	0.957412	0.0542773	0.0636214	-0.0647193	0.0498282	0.00358199	0.999768	0.0528822	0.483716	0.0609188	0.518249	0.0493002	0.622378	0.0573368	0.624311	0.00803657	0.997817	0.0156181	0.993202	-0.0577846	0.507805	-0.0606129	0.532997	-0.0734027	0.473188	-0.076231	0.486558	-0.00282826	0.999812	0.0487935	0.822077	-0.0689523	0.431489	-0.0112922	0.994712	-0.117746	0.0635558	-0.0600857	0.585381	0.0576602	0.330349	0.0340686	0.99988	0.0601872
CRIP1|P50238	1.83285	0.0795526	411		-0.0177392	0.682135	-0.102156	0.0155868	-0.0919802	0.0549222	0.00451539	0.999847	-0.0776001	0.470462	-0.139967	0.133522	-0.0821155	0.49642	-0.144483	0.152414	-0.0623672	0.756091	-0.12798	0.430063	-0.148951	0.0689669	-0.127195	0.21131	-0.0209713	0.991901	0.000784541	1	0.0217559	0.972991	-0.115626	0.494431	-0.101386	0.431658	-0.198006	0.0176899	0.01424	0.996751	-0.0823803	0.62068	-0.0966203	0.200171	-0.1241	0.964941	-0.102948
CRIP2|P52943	4.51361	7.46552e-05	396		0.0977764	0.00615404	-0.120513	0.000503241	-0.0249433	0.521808	0.114121	0.0946407	-0.101006	0.0942417	-0.0412592	0.861042	-0.215127	6.22514e-05	-0.15538	0.0316119	0.059747	0.654497	-0.0558672	0.850006	-0.102739	0.157406	0.0503756	0.780482	-0.0468718	0.864714	0.106243	0.343083	0.153115	0.00140754	-0.199321	0.0157381	-0.0785459	0.483989	-0.170971	0.0115023	0.120775	0.122904	0.0283502	0.955272	-0.092425	0.0982966	0.0354351	0.999957	-0.118387
CRISP3|P54108	10.5988	2.63467e-12	431		0.267321	0	0.0961142	0.00972747	0.0962921	0.0233617	0.239185	4.20084e-05	0.0667438	0.489553	0.386167	2.40519e-10	-0.172441	0.00461676	0.146982	0.0734188	0.319423	1.19994e-07	0.360061	1.37473e-05	0.143727	0.0385526	0.37867	1.01017e-09	-0.216334	0.00547493	0.0186095	0.993049	0.234943	1.03758e-06	0.0715235	0.760467	0.079836	0.537448	0.184654	0.0113861	0.0083125	0.999048	0.11313	0.237677	0.104818	0.0711893	0.524052	2.06351e-05	0.193511
CRISPLD1|Q9H336	3.63575	0.000822202	393		0.0536943	0.00209971	0.0151194	0.370093	0.0620262	0.00126233	0.0616898	0.0496756	0.0205471	0.77351	0.0682151	0.0435401	-0.0411427	0.293904	0.00652536	0.9953	0.0476681	0.240842	0.0745428	0.123953	0.0729414	0.0145419	0.118572	4.3202e-05	-0.00160137	0.999943	0.0440295	0.48976	0.0456309	0.109491	0.0526965	0.3753	0.087245	0.00619762	0.0879383	0.00586027	0.0345485	0.5873	0.0352418	0.573314	0.000693277	0.999984	0.121849	0.153985	0.0877567
CRLF1|O75462	1.55711	0.147458	332		0.0413201	0.170026	-0.000820128	0.977615	0.0710463	0.0331455	0.0115664	0.992644	-0.0242537	0.91494	0.0487382	0.687607	-0.0358201	0.818574	0.0371718	0.861597	0.0729919	0.333187	-0.0475911	0.849966	0.0253926	0.931422	0.0978036	0.138941	0.0729837	0.483129	0.145395	0.0364556	0.072411	0.164714	-0.0137129	0.99511	0.0626667	0.538564	0.0658443	0.494777	0.0763796	0.369554	0.0795572	0.331813	0.00317762	0.999707	-0.102047	0.9158	-0.0558698
CRP|P02741	1.89408	0.0689614	431		0.0354364	0.701953	0.192981	0.0323177	-0.146368	0.155011	-0.0126667	0.99965	0.140739	0.607919	0.271338	0.205919	0.153406	0.606229	0.284005	0.216181	0.130599	0.770364	0.0194494	0.999567	-0.1547	0.635772	-0.113276	0.851491	-0.17415	0.690304	-0.132725	0.856521	0.0414246	0.980451	0.413043	0.0923188	0.000546444	1	0.116925	0.85158	-0.412497	0.0247822	-0.296119	0.179374	0.116378	0.679921	0.278207	0.957036	0.590956
CRTAC1|Q9NQ79	9.19616	1.33294e-10	431		-0.10918	4.69147e-12	-0.00723589	0.641808	0.0556585	0.00185843	-0.106811	1.11216e-05	-0.00482353	0.994904	-0.118209	7.0313e-06	0.101988	1.74516e-05	-0.0113977	0.969942	-0.113386	1.1089e-05	-0.13219	0.000201517	0.0439846	0.208884	-0.0574121	0.0860556	0.176175	2.07246e-09	0.074778	0.0485249	-0.101397	4.85392e-07	0.049307	0.374136	0.0933087	0.00123763	0.0665581	0.041137	0.0440017	0.300455	0.0172511	0.903565	-0.0267506	0.448768	-0.166969	0.00394645	0.0198535
CRYAB|P02511	2.24124	0.0302031	420		-0.0347437	0.380604	-0.076618	0.0472318	-0.0812103	0.0635011	-0.0807182	0.44924	-0.10841	0.122731	-0.107247	0.272324	-0.0276913	0.954052	-0.0265288	0.974645	0.00116254	0.999997	-0.156667	0.178786	-0.144332	0.0469417	-0.134962	0.108899	0.0123349	0.997808	0.0217047	0.989989	0.00936987	0.997027	-0.165533	0.121987	-0.140643	0.101332	-0.185893	0.0145691	0.0248899	0.977829	-0.0203603	0.987831	-0.0452501	0.744776	-0.143299	0.884001	-0.144667
CRYGD|P07320	2.1284	0.0406431	304		0.012807	0.618302	-0.0844511	0.000822692	0.0248041	0.416291	-0.00961818	0.993106	-0.0972302	0.0133862	-0.0749799	0.20254	-0.087612	0.0589873	-0.0653617	0.372958	0.0222503	0.9331	0.0660379	0.634208	0.0508514	0.557873	0.0491786	0.632342	-0.0151866	0.988411	-0.0168593	0.98608	-0.00167273	0.999931	-0.0600711	0.682706	0.0401609	0.784424	-0.0510381	0.633053	0.100232	0.0974147	0.00903292	0.996801	-0.091199	0.00733624	0.00535317	1	-0.103819
CRYM|Q14894	35.118	1.38031e-38	431		-0.0816566	0.000356169	-0.329083	0	-0.00305553	0.903494	-0.116441	0.00129387	-0.333697	0	-0.446028	0	-0.217256	7.05769e-13	-0.329587	0	-0.112331	0.00438721	-0.170356	0.000925286	-0.0483171	0.431369	-0.0992864	0.021479	0.122039	0.00968368	0.0710698	0.305557	-0.0509693	0.214226	-0.273808	4.24134e-09	0.0337141	0.777106	-0.314549	0	0.307522	0	-0.0407409	0.666104	-0.348263	0	-0.197177	0.0341685	-0.273243
CSF1|P09603	5.06177	1.56272e-05	431		-0.0440707	1.80659e-05	-0.00251813	0.798696	0.0355921	0.00172091	-0.0489973	0.00295219	-0.00629174	0.958833	-0.0453467	0.0160955	0.0427056	0.0101996	0.00365055	0.995917	-0.039055	0.0444828	-0.0266709	0.543924	0.0445126	0.0107623	-0.00568755	0.982868	0.0711835	0.000299113	0.0209834	0.661716	-0.0502002	0.000148633	0.00251246	0.999228	0.038914	0.0693594	0.0347148	0.130625	0.0364016	0.104946	0.0322024	0.186504	-0.00419923	0.983133	-0.0691397	0.204562	-0.0312263
CSF1R|P07333	2.33648	0.0238548	431		-0.0478105	0.0135756	-0.00502044	0.788808	0.0191406	0.371968	-0.00652864	0.994813	0.0284486	0.63157	-0.0669359	0.095836	0.0349773	0.532446	-0.0604072	0.200449	-0.0953845	0.00446	-0.0469463	0.605673	0.0196044	0.888588	-0.028565	0.763552	0.0665507	0.184051	0.0183813	0.952153	-0.0481694	0.13843	0.0557387	0.432252	0.0596351	0.197656	0.0335717	0.683376	0.00389636	0.999243	-0.0221671	0.885747	-0.0260634	0.627838	-0.0220143	0.999899	0.073281
CSF2RA|P15509	7.38831	2.19073e-08	431		0.00171668	0.949223	0.000904754	0.972429	0.207578	0	0.0429416	0.655708	0.0339088	0.738912	-0.0106264	0.993599	-0.00903278	0.99455	-0.053568	0.594253	-0.0445352	0.672218	-0.0153181	0.991649	0.199134	1.47258e-06	0.206092	4.14881e-06	0.214452	2.64624e-05	0.22141	4.00743e-05	0.00695756	0.996104	0.039824	0.866848	0.233344	3.12891e-07	0.221121	1.54672e-06	0.19352	3.84796e-05	0.181297	0.000144937	-0.012223	0.97791	0.0177941	0.999998	0.0646022
CSMD1|Q96PZ7	2.23102	0.0319397	291	*	-0.149302	0.00144039	0.0419315	0.353127	-0.0443521	0.418295	-0.118742	0.244959	0.06364	0.684421	-0.111591	0.382007	0.182382	0.0188924	0.00715129	0.999674	-0.175231	0.0538103	-0.256677	0.0544383	-0.0950791	0.513243	-0.214516	0.0193153	0.161598	0.244088	0.0421604	0.965936	-0.119437	0.104235	-0.000973805	1	-0.0713175	0.794616	-0.018497	0.995329	-0.0703437	0.795217	-0.0175232	0.995872	0.0528205	0.728025	-0.341949	0.224567	-0.0645034
CSMD2|Q7Z408	4.61355	5.53951e-05	417		-0.115973	2.1366e-05	0.0795017	0.00250136	-0.0409742	0.166541	-0.0885569	0.0832253	0.0955529	0.0216843	-0.0339116	0.836059	0.18411	3.38507e-06	0.0546453	0.581646	-0.129465	0.00620667	-0.108671	0.161054	-0.0371686	0.754242	-0.155916	0.000827645	0.0715028	0.395618	-0.0472449	0.759769	-0.118748	0.00106949	0.122236	0.0761991	-0.0121463	0.99135	0.0519083	0.598899	-0.134382	0.00788698	-0.0703278	0.338282	0.0640546	0.154947	-0.120595	0.710614	0.104855
CSN1S1|P02662	1.56543	0.144144	396		0.234483	0.00542302	0.08276	0.31026	-0.125788	0.16853	0.260953	0.112489	0.0989107	0.775675	0.318669	0.0523651	-0.162042	0.483775	0.0577164	0.972447	0.219759	0.274567	0.20234	0.583543	-0.142527	0.610054	0.103418	0.844051	-0.344866	0.0645535	-0.0989217	0.9076	0.245945	0.0622256	0.0500961	0.988387	-0.148708	0.649229	-0.0518873	0.977339	-0.198805	0.422389	-0.101983	0.862382	0.0968212	0.742539	0.242576	0.956193	0.078863
CSN2|P02666	1.0922	0.367267	405		0.145205	0.102891	0.122359	0.156758	-0.104249	0.284245	0.122319	0.752755	0.097593	0.810043	0.287078	0.127839	-0.0247262	0.996967	0.164759	0.645071	0.189485	0.457897	0.248772	0.464861	-0.049498	0.978349	0.0564747	0.974809	-0.29827	0.185984	-0.192297	0.611466	0.105973	0.73842	0.0532466	0.988623	-0.150987	0.687401	-0.00341903	0.999994	-0.204233	0.448705	-0.0566656	0.976715	0.147568	0.461108	0.0870713	0.999957	-0.0792771
CSPG4|Q6UVK1	1.64562	0.120848	431		-0.0111908	0.3264	-0.00375405	0.734468	-0.0347348	0.00627703	-0.00785598	0.959103	-0.000813427	0.999931	-0.0165581	0.766298	0.00704255	0.967672	-0.00870216	0.963283	-0.0157447	0.781352	-0.0170739	0.872375	-0.0377781	0.0878053	-0.0468252	0.0353846	-0.0207042	0.713094	-0.0297513	0.46979	-0.00904713	0.902911	-0.0338486	0.406785	-0.0547713	0.0118755	-0.048148	0.0364761	-0.0209227	0.647514	-0.0142994	0.856435	0.0066233	0.95525	-0.021872	0.996934	-0.0357268
CSPG5|O95196	1.1611	0.32403	431		-0.0392118	0.0551418	0.039053	0.0492261	-0.0044579	0.843993	-0.0247063	0.816357	0.0479248	0.22903	0.00066187	0.999996	0.0726311	0.0415168	0.0253681	0.862069	-0.0472629	0.389922	-0.0335627	0.838067	-0.00158084	0.99994	-0.0427325	0.512389	0.0319819	0.796326	-0.00916977	0.994548	-0.0411517	0.304449	0.0336407	0.824303	-0.00805213	0.994329	0.0328703	0.732885	-0.0416929	0.563483	-0.000770414	0.999995	0.0409225	0.284007	-0.0303775	0.999403	0.033718
CSRP1|P21291	3.23718	0.0023895	388		-0.0121855	0.616372	-0.0889956	0.00018991	-0.0434565	0.112998	-0.038698	0.653405	-0.103039	0.00382156	-0.107616	0.0193967	-0.0643414	0.194418	-0.0689184	0.285037	-0.004577	0.999261	-0.103972	0.15216	-0.0887171	0.0509156	-0.0704188	0.227159	0.0152549	0.984648	0.0335532	0.878364	0.0182983	0.913771	-0.0761696	0.377115	-0.0349872	0.801335	-0.128646	0.00549495	0.0411824	0.709765	-0.0524762	0.52982	-0.0936585	0.00359098	-0.110749	0.741876	-0.0740158
CST1|P01037	0.71494	0.659413	335		0.133884	0.0587284	0.0458415	0.506838	-0.0132591	0.86387	0.136489	0.500373	0.0445999	0.958492	0.185405	0.29812	-0.0918893	0.767497	0.048916	0.971301	0.140805	0.523886	0.239165	0.309363	0.0383309	0.979114	0.135836	0.552281	-0.200834	0.364915	-0.103328	0.851628	0.0975054	0.636823	0.0898711	0.903676	0.0167709	0.998673	0.046015	0.974417	-0.0731002	0.910282	-0.0438561	0.978702	0.0292441	0.983867	0.245087	0.906142	0.087418
CST3|P01034	9.77105	2.65711e-11	431		-0.0154307	0.44772	-0.0230335	0.243415	0.170919	0	-0.0370448	0.549557	-0.0387411	0.412519	-0.0347111	0.664184	-0.00169621	0.999914	0.00233375	0.999864	0.00402996	0.999112	-0.0136744	0.986298	0.17202	2.36971e-08	0.155446	4.07445e-06	0.185694	9.04862e-07	0.16912	3.03489e-05	-0.0165739	0.89565	0.00510287	0.99919	0.189522	2.94967e-08	0.157035	6.91643e-06	0.184419	8.98856e-08	0.151932	1.72177e-05	-0.0324866	0.487762	-0.122481	0.351885	-0.0806401
CST6|Q15828	10.0104	1.3602e-11	431		0.172437	1.54954e-12	-0.0118428	0.628933	0.0996692	0.000413612	0.175134	4.29845e-06	-0.00884105	0.992039	0.158043	0.000203752	-0.183976	5.82185e-07	-0.0170915	0.9739	0.166884	4.81177e-05	0.277808	2.51439e-07	0.153552	0.000113703	0.289233	0	-0.124256	0.021827	0.0114257	0.994427	0.135681	2.78452e-05	-0.037308	0.866577	0.0825978	0.155988	0.0797682	0.183001	0.119906	0.0140956	0.117076	0.0180241	-0.00282963	0.999646	0.360874	7.49298e-06	0.0292872
CSTB|P04080	2.50465	0.0156775	431		0.0146092	0.59625	-0.103618	0.000124777	-0.0357663	0.243026	0.0167029	0.971647	-0.0946058	0.0291282	-0.104353	0.05706	-0.111309	0.0149095	-0.121056	0.0301034	-0.00974737	0.995045	0.00161749	0.999991	-0.0424379	0.694003	-0.0232233	0.945129	-0.0440554	0.786731	-0.0248408	0.959048	0.0192146	0.931681	-0.0752094	0.483484	-0.0168204	0.979737	-0.130358	0.0142961	0.058389	0.533395	-0.0551482	0.583655	-0.113537	0.00163612	-0.00341564	1	-0.0728367
CTBS|Q01459	2.33256	0.024087	431		0.0150981	0.344187	0.0513183	0.000996742	-0.0203447	0.251085	0.0175468	0.855624	0.0496509	0.0584228	0.072885	0.0128715	0.0321041	0.439837	0.0553382	0.129048	0.0232342	0.752526	0.0545527	0.307049	-0.00023779	1	0.00127835	0.999947	-0.0547905	0.186993	-0.0532744	0.25015	0.00151614	0.999802	0.0275783	0.802722	-0.036142	0.468388	0.0233751	0.785881	-0.0637203	0.055263	-0.00420325	0.99834	0.0595171	0.00552793	0.0611829	0.856315	0.0299012
CTGF|P29279	4.06408	0.000249776	431		0.00123529	0.958328	-0.103009	9.21417e-06	-0.0164217	0.531656	-0.012402	0.981257	-0.106658	0.00166352	-0.111928	0.00906138	-0.0942562	0.0167101	-0.0995256	0.0412286	-0.00526938	0.998742	-0.109442	0.0890114	-0.0729131	0.127626	-0.0333475	0.788976	0.036529	0.803294	0.0760946	0.281459	0.0395657	0.47293	-0.0919792	0.176991	-0.00908075	0.994765	-0.115945	0.0100438	0.0828984	0.116695	-0.023966	0.918026	-0.106864	0.000410692	-0.120207	0.580462	-0.0926281
CTHRC1|Q96CG8	4.48008	8.44011e-05	369		0.0604251	0.00429701	0.053406	0.00944185	-0.0719378	0.00164013	0.0529474	0.263992	0.04435	0.325843	0.121765	0.000623245	-0.00859742	0.99052	0.068818	0.163911	0.0774154	0.0578663	0.0603263	0.417907	-0.0717296	0.0657021	-0.0119495	0.981212	-0.132056	0.000814873	-0.0722758	0.195149	0.0597801	0.078478	0.00583801	0.998746	-0.104797	0.00534316	-0.0308732	0.762235	-0.110634	0.00424865	-0.0367113	0.67512	0.0739233	0.0128375	0.110829	0.450435	0.0452332
CTSA|P10619	4.78246	3.41272e-05	431		-0.044973	0.07748	0.098263	8.04254e-05	-0.0788711	0.00541884	-0.0638176	0.265551	0.0761934	0.0738731	0.0733117	0.218658	0.140011	0.000291103	0.137129	0.00413742	-0.00288163	0.999834	-0.00225065	0.999968	-0.0571669	0.38167	-0.116668	0.0140381	-0.0549162	0.587636	-0.114418	0.0618137	-0.0595016	0.1828	0.0303315	0.924419	-0.12407	0.0102297	-0.00238301	0.999923	-0.154401	0.000746063	-0.0327146	0.846991	0.121687	0.000154755	-0.0759979	0.95823	-0.0321799
CTSB|P07858	2.71086	0.00928011	431		-0.0691957	0.000312068	-0.0153616	0.406427	-0.00949401	0.653511	-0.0935478	0.00232257	-0.0338083	0.477125	-0.0788301	0.0301914	0.0597395	0.0920198	0.0147177	0.962028	-0.0450218	0.371565	-0.0282626	0.875507	0.0113802	0.974312	-0.0719428	0.063024	0.0396428	0.616866	-0.0436802	0.580963	-0.083323	0.00105391	0.00512557	0.999005	0.00417064	0.999015	-0.018315	0.92767	-0.000954923	0.999988	-0.0234406	0.863356	-0.0224857	0.721165	-0.0854126	0.726362	-0.040503
CTSC|P53634	3.89078	0.000401569	431		0.00438393	0.865661	0.104483	3.94639e-05	-0.08324	0.00399029	0.00510131	0.998962	0.097665	0.0129288	0.123422	0.00852269	0.0925637	0.0405225	0.118321	0.0219136	0.0257572	0.905102	0.0465168	0.799256	-0.0618417	0.327762	-0.0717689	0.262871	-0.108358	0.0706703	-0.118286	0.0564078	-0.00992718	0.987543	0.092579	0.243391	-0.0910755	0.111528	0.0173879	0.973608	-0.183654	5.00219e-05	-0.075191	0.25614	0.108463	0.00130818	0.0250085	0.999968	0.0682125
CTSD|P07339	4.29213	0.000133244	431		-0.0590563	0.0189778	0.0648704	0.00801954	-0.0879138	0.00170522	-0.0801641	0.0959997	0.0433484	0.501077	0.021844	0.93761	0.123513	0.00159438	0.102008	0.0524737	-0.0215045	0.936484	-0.0363403	0.88312	-0.0764283	0.135388	-0.143066	0.00111809	-0.040088	0.786814	-0.106725	0.0865117	-0.0666372	0.101828	-0.0264755	0.946047	-0.148726	0.000966578	-0.0523253	0.543585	-0.12225	0.0110973	-0.0258498	0.914389	0.0964003	0.00394386	-0.100663	0.82501	-0.0777865
CTSF|Q9UBX1	2.07779	0.0447554	431		0.0247097	0.148174	0.0157966	0.340792	-0.0423246	0.0259481	0.0124157	0.952435	0.00481723	0.995793	0.0467309	0.261107	-0.00759849	0.987444	0.0343152	0.584835	0.0419137	0.337007	0.0686607	0.174831	-0.0199497	0.840191	-0.0103082	0.978618	-0.0886104	0.013615	-0.0789689	0.0515729	0.0096415	0.961916	-0.0360677	0.686608	-0.0768647	0.0214033	-0.0431525	0.371829	-0.040797	0.426057	-0.00708476	0.993608	0.0337122	0.297373	0.0611615	0.894983	-0.0411022
CTSH|P09668	1.45854	0.180347	431		-0.0521775	0.0902288	0.0303147	0.310239	-0.0794375	0.020361	-0.0726376	0.318325	0.0117576	0.989708	-0.0109338	0.995278	0.0843952	0.174086	0.0617038	0.58632	-0.0226914	0.958093	-0.0628806	0.727567	-0.0849936	0.203766	-0.13322	0.0232679	-0.0221131	0.975001	-0.0703397	0.582925	-0.0482266	0.529756	0.0208014	0.984799	-0.0857021	0.281939	-0.05223	0.699301	-0.106503	0.123924	-0.0730314	0.434684	0.033472	0.768543	-0.102265	0.927101	-0.0121424
CTSL|P07711	5.41613	5.77772e-06	431		-0.0803747	1.93362e-07	0.0315551	0.0329253	0.00986539	0.558748	-0.080067	0.000879746	0.0295689	0.393903	-0.0444534	0.207145	0.109636	7.77814e-07	0.0356136	0.452645	-0.0740222	0.0052522	-0.0624703	0.159459	0.0190126	0.81079	-0.0675853	0.0185875	0.081483	0.00993704	-0.00511503	0.997685	-0.086598	7.52824e-06	-0.0201232	0.899907	-0.0245928	0.728049	0.0249073	0.722184	-0.00446957	0.997673	0.0450305	0.238502	0.0495001	0.0208749	-0.0736228	0.640162	-0.0287814
CTSO|P43234	1.55588	0.146819	431		-0.0365488	0.0331833	0.00240785	0.884806	0.0337383	0.0763575	-0.0238411	0.743755	0.0124308	0.935715	-0.0379233	0.450379	0.0362719	0.392774	-0.0140822	0.954684	-0.0503541	0.186067	-0.0312421	0.790963	0.0364863	0.430034	-0.00200367	0.999835	0.0677284	0.0967815	0.0292384	0.778908	-0.0384899	0.21305	-0.034289	0.721435	0.00924033	0.985781	0.024439	0.798727	0.0435293	0.369586	0.058728	0.131656	0.0151987	0.859692	-0.046174	0.976268	-0.0442395
CTSS|P25774	3.28969	0.00203715	431		-0.0303754	0.146511	-0.055588	0.00637934	-0.0373607	0.107835	-0.0953835	0.00558486	-0.1038	0.000398066	-0.0727383	0.0938935	-0.00841628	0.990631	0.0226452	0.903667	0.0310615	0.740566	-0.0409419	0.752977	-0.0427968	0.466141	-0.0694006	0.127931	-0.00185491	0.99995	-0.0284587	0.874169	-0.0266037	0.690844	-0.049828	0.597235	-0.033502	0.733822	-0.0911553	0.0285236	0.0163261	0.959717	-0.0413273	0.592697	-0.0576534	0.06957	-0.148109	0.162188	-0.131263
CTSZ|Q9UBR2	3.8067	0.000505134	431		-0.0439412	0.0295259	0.0637977	0.00118356	-0.035064	0.11728	-0.0367033	0.549696	0.0650888	0.0452951	0.0265375	0.815002	0.101792	0.00109784	0.0632407	0.197722	-0.0385513	0.558477	0.0346179	0.819271	0.0049779	0.998075	-0.0660238	0.135906	-0.02964	0.82529	-0.100642	0.0294327	-0.0710017	0.0132906	0.0149583	0.980063	-0.0675806	0.139348	0.0130965	0.975856	-0.0825389	0.0463807	-0.00186185	0.999928	0.0806771	0.00234602	0.00294483	1	-0.0128107
CUEDC2|Q9H467	2.43557	0.0191439	330	*	-0.0515169	0.0337972	0.0344417	0.138817	0.0252235	0.377424	0.00428525	0.999241	0.0742192	0.0552058	-0.0314128	0.828998	0.069934	0.130436	-0.0356981	0.7986	-0.105632	0.017231	-0.124869	0.101794	-0.00442358	0.99927	-0.0390983	0.723947	0.120446	0.059293	0.085771	0.313436	-0.0346747	0.573731	0.0163206	0.988494	0.014258	0.984657	0.0532132	0.545983	-0.00206255	0.999953	0.0368927	0.79957	0.0389552	0.443183	-0.132064	0.609917	0.0118596
CUTA|O60888	2.90748	0.00558109	431		-0.0525478	0.000205926	0.0241143	0.0775446	-0.0130551	0.402601	-0.0522103	0.0366253	0.0226785	0.55884	-0.0251301	0.630065	0.0748888	0.000491182	0.0270802	0.617824	-0.0478086	0.0939478	-0.0658606	0.0827011	-0.0198634	0.746888	-0.0677659	0.00855596	0.0459972	0.223625	-0.00190531	0.999847	-0.0479025	0.0180068	0.00147348	0.999941	-0.0281333	0.574285	0.00381156	0.99815	-0.0296068	0.537204	0.00233808	0.999578	0.0319449	0.182312	-0.0918724	0.248387	-0.019505
CX3CL1|P78423	14.3532	9.3696e-17	427		-0.249873	0	0.185517	1.31641e-07	0.100242	0.0115236	-0.275293	2.15579e-07	0.152301	0.00324457	-0.0302546	0.941611	0.427593	0	0.245038	0.000110646	-0.182555	0.00295487	-0.347493	6.10515e-06	0.0499668	0.752246	-0.165559	0.012737	0.39746	9.79981e-10	0.181934	0.0241653	-0.215526	1.73787e-06	0.335774	7.00158e-06	0.199665	0.00197509	0.332922	2.75637e-08	-0.136109	0.0740505	-0.00285177	0.999953	0.133257	0.00534107	-0.490078	1.77476e-05	0.202631
CXADR|P78310	2.38393	0.0212071	431		-0.0104418	0.540989	0.0139302	0.4011	0.0653193	0.000623558	-0.0266529	0.670312	-5.91308e-05	1	0.0107197	0.975164	0.0265938	0.653138	0.0373727	0.513548	0.0107789	0.973115	-0.0344726	0.735521	0.053136	0.122285	0.0508006	0.204766	0.0876085	0.0152138	0.0852732	0.0296793	-0.00233534	0.999413	0.031622	0.767567	0.0770615	0.0210476	0.0849719	0.00867471	0.0454396	0.328847	0.0533499	0.196826	0.00791035	0.976511	-0.0832178	0.633409	-0.00869402
CXCL12|P48061	4.75816	3.65211e-05	431		0.0755627	0.00192512	0.0348174	0.139364	-0.110704	4.5901e-05	0.0576525	0.311808	0.017987	0.931715	0.121119	0.00503498	-0.0396654	0.615417	0.0634666	0.351623	0.103132	0.0199639	0.112236	0.0886048	-0.0921247	0.0361036	-0.0288986	0.86072	-0.20436	7.05033e-06	-0.141134	0.00720729	0.0632261	0.111419	0.0021342	0.999965	-0.132389	0.00288678	-0.0864329	0.104929	-0.134523	0.00256912	-0.088567	0.0954993	0.0459562	0.33324	0.148935	0.325989	0.0295263
CXCL16|Q9H2A7	1.76004	0.093684	431		-0.0319702	0.0733447	-0.0388518	0.0251876	-0.0141441	0.474818	-0.0608461	0.065293	-0.0592649	0.0369673	-0.0669516	0.0598372	0.00158122	0.999897	-0.00610551	0.996446	-0.00768674	0.991095	-0.00603664	0.998195	-0.000928747	0.999982	-0.041824	0.410501	0.00510789	0.998327	-0.0357874	0.680879	-0.0408953	0.19741	-0.0602557	0.290187	-0.0284137	0.737181	-0.0598659	0.140886	0.031842	0.667049	0.000389759	0.999999	-0.0314522	0.39866	-0.0415004	0.989927	-0.0849098
CYCS|P99999	6.40488	3.54499e-07	431		-0.0504657	0.0017113	-0.0776157	8.4515e-07	0.035319	0.0472768	-0.0388654	0.293671	-0.0628181	0.0086141	-0.14283	3.11298e-08	-0.0239527	0.68097	-0.103965	0.000296231	-0.0800122	0.00387728	-0.0724461	0.100322	0.024146	0.706936	-0.0188283	0.865461	0.0965921	0.002608	0.0536178	0.247136	-0.0429743	0.0957952	-0.0624432	0.174655	0.0453834	0.266848	-0.0374322	0.442272	0.107827	0.000131389	0.025011	0.754469	-0.0828156	3.36591e-05	-0.105509	0.238959	-0.0831662
CYR61|O00622	10.7392	2.29676e-12	389		-0.0867567	0.0117136	-0.23631	0	0.0725224	0.0511916	-0.0563108	0.634526	-0.200167	1.97912e-05	-0.354012	4.7519e-11	-0.143857	0.0119549	-0.297701	4.07334e-07	-0.153845	0.0115104	-0.277705	0.000129267	-0.0296535	0.923186	-0.0415705	0.848554	0.248052	8.60849e-05	0.236135	0.000540401	-0.011917	0.991055	-0.258673	0.000282033	0.0576697	0.681831	-0.170478	0.00628772	0.316343	3.00535e-08	0.0881949	0.345455	-0.228148	7.82721e-08	-0.237919	0.136037	-0.213048
CYTL1|Q9NRR1	1.80128	0.0853313	431		0.0559922	0.082828	-0.0445389	0.155137	0.0697124	0.0518827	0.070627	0.386075	-0.0296479	0.878899	0.000401172	1	-0.100275	0.0960631	-0.0702258	0.51719	0.0300491	0.920047	-0.0266092	0.975243	0.0276495	0.929106	0.111992	0.101865	0.0542587	0.758704	0.138601	0.0811885	0.0843421	0.109829	0.0094892	0.998698	0.105663	0.154801	0.0425073	0.834357	0.096174	0.230217	0.0330181	0.915629	-0.063156	0.304244	0.00127628	1	0.0329588
CZIB|Q9NWV4	3.60337	0.0009499	320		0.0685538	0.0793473	-0.0855773	0.0243836	-0.134001	0.00143365	0.0725303	0.541677	-0.0794248	0.351845	-0.023555	0.975661	-0.151955	0.0254473	-0.0960853	0.400301	0.0558698	0.750403	0.0998539	0.518811	-0.119104	0.108477	-0.0594583	0.723502	-0.218958	0.00448522	-0.159312	0.0931322	0.059646	0.567462	0.0622875	0.811342	-0.0310476	0.951919	-0.176703	0.0149826	-0.0933351	0.392039	-0.238991	0.000393037	-0.145656	0.00714758	0.123642	0.930469	0.0835364
DAG1|Q14118	7.03216	6.00425e-08	431		-2.67632e-05	0.997016	0.0114923	0.0987841	0.0498797	8.12691e-10	-0.00203126	0.996917	0.00907111	0.73441	0.0137424	0.574554	0.0111024	0.655991	0.0157736	0.507457	0.00467127	0.97042	0.00802883	0.941252	0.0540496	8.09135e-07	0.0510803	2.05717e-05	0.0460208	0.00111976	0.0430515	0.0050748	-0.00296925	0.984292	0.0294198	0.139395	0.0617922	3.38321e-07	0.0671551	2.70226e-08	0.0323724	0.0218523	0.0377353	0.00498316	0.00536286	0.910105	-0.016172	0.991602	0.00851138
DBH|P09172	3.24949	0.0022673	431		0.11078	0.0223608	0.141825	0.00265956	0.100725	0.0611463	0.155149	0.0937359	0.167379	0.0271553	0.258282	0.00225611	0.0122301	0.997632	0.103133	0.535638	0.0909028	0.57359	0.0321792	0.986737	0.0607405	0.808977	0.19839	0.0357384	0.0285613	0.985848	0.16621	0.226381	0.137649	0.0685911	0.070082	0.873222	0.0528371	0.897114	0.219732	0.0203655	-0.0172449	0.995879	0.14965	0.203941	0.166895	0.0123704	0.197496	0.811114	0.194783
DBI|P07108	3.97128	0.000322185	431		0.00649272	0.694674	-0.0714533	1.09284e-05	-0.0457556	0.0130457	0.0107835	0.965058	-0.062955	0.011759	-0.0764657	0.0114864	-0.0737386	0.00542839	-0.0872493	0.005336	-0.0135107	0.944366	-0.0125185	0.980736	-0.0555105	0.0818564	-0.0422991	0.332637	-0.042992	0.427027	-0.0297807	0.749988	0.0132114	0.901304	-0.0895994	0.0248599	-0.0578337	0.114447	-0.123074	1.65663e-05	0.0317657	0.613395	-0.033475	0.574074	-0.0652408	0.00286349	-0.0101457	0.999999	-0.0813268
DCBLD1|Q8N8Z6	1.2466	0.276356	364		-0.0105644	0.644597	-0.00691564	0.756684	0.0370251	0.142858	-0.00610772	0.997385	-0.00273011	0.999685	-0.019947	0.937892	0.00337761	0.999525	-0.0138393	0.981002	-0.0172169	0.956724	-0.0770012	0.318665	0.00441357	0.999044	0.0156109	0.967818	0.0814148	0.170949	0.0926121	0.116187	0.0111973	0.974884	0.0591016	0.521158	0.0803639	0.0996406	0.0488724	0.504997	0.0212624	0.93623	-0.0102291	0.992277	-0.0314915	0.621183	-0.0797609	0.89566	0.0547753
DCBLD2|Q96PD2	5.88263	1.57723e-06	421		0.099407	2.69816e-05	0.0274852	0.22681	-0.021307	0.415737	0.115219	0.00218888	0.038146	0.548796	0.125568	0.00226997	-0.0770727	0.0689059	0.0103492	0.992556	0.0874219	0.055954	0.265591	1.68468e-07	0.0607317	0.255539	0.105288	0.0168825	-0.20486	4.72008e-06	-0.160303	0.00122714	0.0445567	0.352498	0.009741	0.996474	-0.0329277	0.805748	0.000560015	0.999999	-0.0426687	0.660212	-0.00918098	0.994767	0.0334877	0.57896	0.354434	1.90538e-06	0.077615
DCC|P43146	11.3547	3.23335e-13	431		-0.111293	2.50399e-10	0.066824	7.52687e-05	0.0793186	4.00645e-05	-0.0842798	0.0024308	0.0837633	0.000557182	-0.0437756	0.325946	0.168043	0	0.0405042	0.449563	-0.127539	3.76537e-06	-0.146895	0.000110969	0.0612479	0.0574676	-0.0379801	0.466751	0.208143	1.37642e-11	0.108915	0.00278914	-0.099228	5.80343e-06	0.0961571	0.0192515	0.0988249	0.00152553	0.155616	9.27342e-08	0.00266781	0.999657	0.0594589	0.127847	0.0567911	0.0187944	-0.131236	0.101477	0.102819
DCD|P81605	2.01241	0.0522785	431		0.109234	0.0459166	0.108671	0.0408778	-0.131735	0.0302131	0.11744	0.403088	0.107564	0.382698	0.230623	0.0256527	-0.00987616	0.999128	0.113183	0.559654	0.123059	0.414795	0.161453	0.438337	-0.105249	0.519557	-0.0136625	0.998402	-0.266701	0.0233286	-0.175115	0.284459	0.0915863	0.470794	0.0840777	0.851921	-0.147988	0.30635	-0.0310213	0.983659	-0.232065	0.0357605	-0.115099	0.539958	0.116966	0.228643	0.0931276	0.998553	0.0232146
DCHS1|Q96JQ0	4.93747	2.34193e-05	385		0.0382199	0.0831861	0.0838333	0.000108876	-0.0727039	0.00261086	0.0307667	0.743798	0.0718543	0.0452036	0.135791	0.00026278	0.0410876	0.508142	0.105025	0.0141472	0.063937	0.193131	0.0447275	0.713137	-0.0697325	0.10296	-0.0328326	0.748827	-0.11446	0.0112337	-0.0775601	0.191553	0.0368998	0.481298	0.157613	0.000772925	-0.0227383	0.906504	0.0336847	0.750043	-0.180351	1.29611e-06	-0.123928	0.00185557	0.056423	0.114192	0.0871473	0.815347	0.182347
DCN|P07585	6.05683	9.48509e-07	431		-0.0564511	0.0349584	0.0971796	0.000201077	-0.13779	4.42279e-06	-0.0577469	0.398131	0.0892633	0.0355469	0.0549029	0.516596	0.14701	0.000291301	0.11265	0.0405707	-0.0343604	0.815776	-0.0140616	0.993322	-0.116326	0.0112828	-0.187006	3.07214e-05	-0.102265	0.114694	-0.172945	0.00205333	-0.07068	0.10354	0.0525323	0.732588	-0.167412	0.000406986	-0.0549915	0.554011	-0.219944	1.51337e-06	-0.107524	0.0534583	0.11242	0.0012025	-0.0200504	0.999994	0.0425426
DDAH1|O94760	41.7382	1.25865e-44	431		-0.0834487	1.46407e-09	-0.195669	0	0.0643339	2.19202e-05	-0.117977	3.68199e-09	-0.209519	0	-0.295607	0	-0.0915415	4.04407e-06	-0.17763	0	-0.0860886	9.89831e-05	-0.136427	2.72368e-06	0.0373792	0.202903	-0.027948	0.522906	0.173806	0	0.108479	6.29142e-05	-0.0653273	0.000214338	-0.188864	0	0.0687613	0.00658237	-0.129152	1.40278e-08	0.257625	0	0.0597112	0.0270655	-0.197914	0	-0.213848	3.89937e-07	-0.235824
DDAH2|O95865	1.60962	0.130843	418		0.0264696	0.209129	-0.0461749	0.0245278	0.0242017	0.298034	-0.0112714	0.980149	-0.0735645	0.0257332	-0.013642	0.972391	-0.0622931	0.127052	-0.00237061	0.999871	0.0599225	0.20975	-0.00110761	0.999993	0.0099172	0.986961	0.0461881	0.468451	0.0110248	0.989738	0.0472957	0.589743	0.0362709	0.4506	-0.0420079	0.718074	0.027008	0.840639	-0.0207211	0.921049	0.0690159	0.15793	0.0212869	0.918096	-0.047729	0.188618	-0.0413526	0.996125	-0.0712447
DDB1|Q16531	5.2036	1.04985e-05	431		-0.0516825	0.000861935	-0.062332	3.72615e-05	-0.0213511	0.212454	-0.0655543	0.0116403	-0.0690482	0.00182205	-0.118336	2.63584e-06	-0.00349388	0.99829	-0.0527813	0.136944	-0.0492874	0.129169	-0.109788	0.0019107	-0.0510244	0.0883242	-0.0825434	0.00258788	0.0587639	0.117226	0.0272449	0.760307	-0.031519	0.292125	-0.0418988	0.48633	-0.00772458	0.988548	-0.0771833	0.00809585	0.0341743	0.493268	-0.0352845	0.467692	-0.0694587	0.000429571	-0.133551	0.0349404	-0.056725
DDR1|Q08345	6.97517	7.05562e-08	431		-0.100726	2.9571e-06	0.0610766	0.00326745	0.09812	3.91172e-05	-0.0856043	0.0194133	0.0688841	0.0447944	-0.0359113	0.672654	0.154488	6.51156e-07	0.049693	0.455768	-0.104795	0.0046311	-0.097054	0.0964242	0.100111	0.00500473	-0.00219258	0.999887	0.197165	6.12838e-07	0.0948614	0.0654447	-0.102303	0.000236828	0.0583292	0.478941	0.0962175	0.0206404	0.158424	1.62796e-05	0.0378883	0.669374	0.100095	0.0158975	0.0622062	0.0478317	-0.0899139	0.78263	0.0597794
DDRGK1|Q96HY6	1.62439	0.128455	279		-0.0668253	0.0228441	-0.0196571	0.483234	0.0772876	0.0196868	-0.068644	0.32965	-0.0199413	0.941099	-0.0881212	0.175988	0.0487026	0.608792	-0.0194772	0.975975	-0.0681798	0.373991	-0.0850179	0.495768	0.069316	0.328632	0.00700446	0.99861	0.154334	0.0193035	0.0920223	0.349113	-0.0623115	0.244125	-0.028118	0.961672	0.0726564	0.39482	0.0539962	0.643623	0.100774	0.144913	0.0821142	0.302645	-0.0186602	0.937358	-0.0859389	0.970483	-0.0272541
DDT|P30046	3.17558	0.00276891	422		-0.0114506	0.790403	-0.172202	4.73146e-05	-0.072254	0.131706	-0.0717382	0.625931	-0.208694	0.000640964	-0.188751	0.0183997	-0.136956	0.0863179	-0.117013	0.31557	0.0199429	0.988877	-0.0324028	0.981156	-0.0832438	0.518036	-0.0866529	0.544803	-0.050841	0.902025	-0.0542501	0.89784	-0.00340909	0.999886	-0.17408	0.150762	-0.0738016	0.692778	-0.245125	0.00177962	0.100279	0.451872	-0.0710448	0.722372	-0.171324	0.00265939	-0.00302252	1	-0.139786
DDX46|Q7L014	14.2009	4.80158e-16	325		0.262942	8.25729e-08	0.0666863	0.152331	-0.4103	1.1493e-12	0.19463	0.0178276	0.00902936	0.998717	0.357697	3.86704e-06	-0.1856	0.0249328	0.163067	0.140638	0.348667	6.06808e-06	0.30147	0.00630637	-0.392455	3.97676e-08	-0.138847	0.210278	-0.693924	1.11566e-12	-0.440317	2.5186e-06	0.253607	5.18523e-05	0.127441	0.479584	-0.374685	2.14134e-06	-0.322027	7.09248e-05	-0.502126	6.1556e-10	-0.449468	4.02521e-08	0.0526577	0.769053	0.334215	0.139143	0.14829
DEFA1|P59665	2.55818	0.0143712	289		0.214353	0.00604662	0.0232527	0.758505	-0.0771854	0.344566	0.192592	0.270818	0.00435346	0.999967	0.246241	0.135204	-0.188238	0.288508	0.0536494	0.971514	0.241887	0.145354	0.380913	0.033855	0.0142979	0.999064	0.155785	0.509243	-0.366615	0.0183887	-0.225128	0.321955	0.141487	0.427909	-0.0153926	0.999476	-0.10466	0.787861	-0.0619988	0.94719	-0.0892678	0.87289	-0.0466062	0.979352	0.0426615	0.965852	0.638034	0.0192526	0.194822
DEFB1|P60022	0.671799	0.695973	366		-0.00922245	0.850542	0.0077054	0.871533	-0.0330129	0.529674	0.0103325	0.998715	0.023134	0.98119	-0.00678145	0.999707	0.0128015	0.997446	-0.017114	0.99616	-0.0299154	0.975344	0.0176284	0.997405	-0.0183742	0.992777	-0.0386544	0.95104	-0.0360025	0.969274	-0.0562828	0.909628	-0.0202803	0.985339	-0.129993	0.45767	-0.12708	0.305087	-0.0628751	0.827211	0.00291309	0.999979	0.0671179	0.810001	0.0642048	0.667096	-0.0194705	1	-0.158021
DGCR2|P98153	6.62419	1.90579e-07	431		-0.0796155	1.11762e-07	0.0183331	0.20114	0.0366543	0.0256863	-0.0910606	5.82485e-05	0.0078552	0.973144	-0.0549742	0.0630808	0.0989158	5.28536e-06	0.0360864	0.414143	-0.0628294	0.0199233	-0.135324	2.60386e-05	0.00827338	0.978596	-0.0521895	0.0926547	0.143598	1.44364e-07	0.0831348	0.0101737	-0.0604629	0.00255017	0.0295917	0.720784	0.0441337	0.223014	0.0586271	0.0558961	0.014542	0.923378	0.0290354	0.59675	0.0144934	0.819282	-0.19733	3.95333e-05	-0.0207955
DHH|O43323	7.59536	1.48585e-08	369		0.257079	2.0432e-09	0.111835	0.00633546	-0.0601305	0.194476	0.205421	0.00279658	0.0641652	0.608215	0.394647	3.01777e-09	-0.141255	0.0636493	0.189227	0.0217905	0.330482	4.44341e-07	0.356146	0.000125503	-0.011821	0.997048	0.213616	0.00378016	-0.367966	4.13798e-06	-0.14253	0.241351	0.225437	2.75013e-05	0.109417	0.51435	-0.0618253	0.77959	0.0516588	0.857081	-0.171242	0.047255	-0.0577582	0.814637	0.113484	0.0803843	0.402798	0.0132177	0.131373
DIP2B|Q9P265	0.804501	0.584012	340		0.00806883	0.826092	0.0230773	0.516119	-0.076867	0.0626879	-0.0247397	0.962171	-0.00404275	0.999739	0.0447584	0.846029	0.020697	0.975335	0.0694981	0.634832	0.0488011	0.797571	0.0540118	0.88143	-0.0523655	0.75156	-0.0618693	0.697809	-0.106377	0.324387	-0.115881	0.299745	-0.00950379	0.996033	0.0442717	0.925756	-0.0636784	0.688141	-0.04635	0.852443	-0.10795	0.258246	-0.0906217	0.412229	0.0173284	0.974434	0.0234552	0.999998	0.0174295
DIPK1C|Q0P6D2	11.4036	2.82444e-13	431		0.00275037	0.888546	0.0345529	0.070365	0.183455	0	0.00989946	0.983269	0.0378423	0.402328	0.039874	0.527003	0.0279428	0.714313	0.0299745	0.771063	0.00203167	0.999873	0.00633201	0.998439	0.185502	3.4438e-10	0.186439	5.61721e-09	0.17917	9.32579e-07	0.180107	3.17978e-06	0.000936475	0.999975	-0.00529898	0.998995	0.156729	2.85228e-06	0.205437	4.20468e-10	0.162028	1.4273e-06	0.210736	1.76571e-10	0.0487075	0.123917	-0.0524816	0.97743	-0.0520859
DIPK2B|Q9H7Y0	2.38368	0.0212203	431		-0.0586216	0.00622534	0.0511716	0.0138481	0.0301286	0.203823	-0.0471559	0.378376	0.0567475	0.138325	-0.00392773	0.999335	0.103903	0.00183981	0.0432282	0.578532	-0.0606753	0.211969	-0.0490925	0.64789	0.0350267	0.648739	-0.026985	0.838463	0.0841193	0.0986978	0.0221075	0.939521	-0.0620118	0.0602527	0.0852277	0.158326	0.0528235	0.387917	0.0922353	0.0306195	-0.0324042	0.768755	0.00700761	0.996802	0.0394118	0.357192	-0.0182804	0.999986	0.104091
DISP2|A7MBM2	6.11454	1.22844e-06	274		-0.183122	1.05763e-06	0.110521	0.00217607	0.0627483	0.119735	-0.136185	0.038214	0.143573	0.00983098	-0.0775355	0.473071	0.279758	3.66838e-07	0.0586495	0.739442	-0.221109	0.000256673	-0.227205	0.0071396	0.0378411	0.885038	-0.126766	0.108952	0.265046	8.85451e-05	0.100439	0.393722	-0.164607	0.000934734	0.172504	0.0605841	0.104088	0.250742	0.191444	0.0044382	-0.0684165	0.630851	0.0189401	0.987694	0.0873567	0.158902	-0.278237	0.090255	0.126608
DKK3|Q9UBP4	4.33995	0.000116742	431		-0.0653523	8.96106e-06	0.00233873	0.868489	0.0331896	0.0403566	-0.0647336	0.00736327	0.00266955	0.99883	-0.0628833	0.0211575	0.0674031	0.00345899	0.00185022	0.999815	-0.0655529	0.0118598	-0.102356	0.00224743	0.0143486	0.896846	-0.0383096	0.306402	0.116705	2.20156e-05	0.0640464	0.0706898	-0.0526582	0.0103033	0.0153111	0.946397	0.0418105	0.255676	0.0397088	0.302936	0.0264994	0.65311	0.0243977	0.711887	-0.00210172	0.999245	-0.144624	0.00750658	-0.0184429
DLD|P09622	25.3107	7.13546e-29	431		-0.065463	0.000141642	-0.203842	0	-0.0244176	0.197703	-0.0674566	0.0225025	-0.191016	0	-0.297508	0	-0.12356	6.97422e-07	-0.230052	0	-0.106492	0.000145067	-0.114966	0.00383554	-0.0497052	0.164873	-0.0979705	0.00100532	0.065261	0.115311	0.0169958	0.94573	-0.0482653	0.0711565	-0.245884	0	-0.0524837	0.200818	-0.241785	0	0.1934	0	0.00409874	0.998738	-0.189302	0	-0.151743	0.0269931	-0.257325
DLG2|Q15700	2.23956	0.0316442	262		0.0243227	0.420625	-0.0693169	0.0189647	-0.0653808	0.0477959	0.00391021	0.999716	-0.0812228	0.136742	-0.0476396	0.709258	-0.085133	0.16231	-0.0515498	0.698347	0.0335832	0.865488	-0.0725719	0.598733	-0.115365	0.029312	-0.053057	0.632063	-0.0427927	0.840402	0.019515	0.983869	0.0623076	0.291599	-0.120053	0.14234	-0.101282	0.128723	-0.149226	0.00699764	0.0187715	0.978621	-0.0291726	0.924424	-0.0479441	0.506569	-0.103887	0.909097	-0.136462
DLK1|P80370	1.49611	0.167458	353		-0.00245529	0.959351	0.127081	0.00686553	-0.0815535	0.122472	-0.0101443	0.998726	0.112097	0.235751	0.144798	0.186402	0.122242	0.235406	0.154943	0.180883	0.032701	0.966974	-0.035428	0.981696	-0.0989748	0.441035	-0.0869292	0.615126	-0.0635467	0.869785	-0.0515012	0.934751	0.0120456	0.996496	0.161935	0.27607	-0.0566012	0.872675	0.0561627	0.877207	-0.218536	0.0175628	-0.105773	0.487199	0.112764	0.167503	-0.0511663	0.999937	0.139869
DLK2|Q6UY11	5.84762	1.74654e-06	419		-0.0598053	0.000707602	0.0588693	0.000603829	0.026921	0.166165	-0.0188692	0.863897	0.0878367	0.000357791	-0.00623872	0.995209	0.106706	4.94963e-05	0.0126305	0.968686	-0.0940754	0.00153681	-0.0783336	0.106052	0.0175582	0.891767	-0.0360121	0.52577	0.0958918	0.008134	0.0423215	0.537385	-0.0535702	0.0435354	0.0673599	0.1832	0.0326161	0.63078	0.0885521	0.00724967	-0.0347437	0.586679	0.0211922	0.868765	0.0559359	0.0254458	-0.129049	0.128513	0.0248043
DLST|P36957	4.93705	2.26208e-05	413		-0.0243806	0.141836	-0.0668768	3.82697e-05	-0.037839	0.0402253	-0.0499249	0.132704	-0.0827155	0.000351363	-0.0918621	0.00126913	-0.0327906	0.459352	-0.0419372	0.38317	-0.00914661	0.981347	0.00104816	0.999988	-0.0253908	0.692837	-0.0578854	0.0962857	-0.026439	0.79336	-0.0589336	0.207816	-0.0324946	0.328015	-0.0374002	0.640182	-0.017582	0.907547	-0.0951912	0.00180698	0.0198181	0.86864	-0.0577911	0.115561	-0.0776092	0.000221442	-0.0992259	0.395488	-0.109085
DMKN|Q6E0U4	2.80381	0.00730423	431		0.065277	0.12417	-0.0262154	0.524396	0.188278	7.41536e-05	0.0629735	0.703939	-0.0262079	0.958959	0.0360987	0.941316	-0.0891814	0.399644	-0.0268748	0.978426	0.0623066	0.747333	0.104203	0.597477	0.208364	0.0029904	0.259588	0.000375993	0.104161	0.477797	0.155385	0.177298	0.0512238	0.724791	-0.0273804	0.986724	0.187327	0.0250984	0.161854	0.0718419	0.214707	0.00748449	0.189234	0.0250525	-0.0254726	0.950891	0.152239	0.893979	0.011994
DNAH17|Q9UFH2	5.789	2.50832e-06	325		0.22355	6.36943e-05	0.100497	0.062439	-0.137248	0.0266445	0.151748	0.204205	0.0396223	0.939139	0.349311	0.000107963	-0.112125	0.452422	0.197563	0.103917	0.309688	0.000620797	0.562555	3.20826e-06	0.0330569	0.974543	0.145315	0.305373	-0.529498	4.00959e-07	-0.41724	0.000235605	0.112258	0.29463	0.175475	0.35391	-0.0918185	0.706314	-0.0109994	0.999225	-0.267293	0.0159857	-0.186474	0.15646	0.0808191	0.565434	0.545388	0.00898313	0.149856
DNAJB2|P25686	4.27944	0.000147813	359		-0.0688366	0.00409925	-0.101072	1.66233e-05	-0.00674267	0.797994	-0.101157	0.0128614	-0.119473	0.000372504	-0.174817	8.71056e-06	-0.0183163	0.940359	-0.0736596	0.208977	-0.0553433	0.382074	-0.11389	0.07826	-0.0286722	0.820519	-0.0819326	0.09614	0.0852178	0.177594	0.0319574	0.885253	-0.0532604	0.217073	-0.0951768	0.153929	-0.00331256	0.999742	-0.106353	0.0216427	0.0918643	0.0708108	-0.0111759	0.990765	-0.10304	0.000889025	-0.15926	0.227349	-0.122223
DNAJC16|Q9Y2G8	0.719324	0.655711	255		-0.0285881	0.571545	0.0704751	0.148151	0.0404003	0.481142	0.043991	0.92238	0.122497	0.187619	0.023925	0.988404	0.0785062	0.665021	-0.020066	0.994614	-0.0985722	0.535346	-0.0152766	0.998834	0.0466522	0.918025	0.0148628	0.997618	0.0619288	0.895555	0.0301393	0.988296	-0.0317895	0.94675	0.0686137	0.902704	0.0389263	0.963129	0.110266	0.526244	-0.0296874	0.98304	0.0416523	0.955839	0.0713397	0.573963	0.0294171	0.999999	0.0987489
DNAJC3|Q13217	1.2998	0.248721	431		0.0262681	0.0207432	-0.00790201	0.472479	0.0164187	0.191992	0.0218826	0.499396	-0.0108606	0.865137	0.0186707	0.688805	-0.0327432	0.138615	-0.00321195	0.997972	0.0295313	0.283763	0.0155176	0.898923	0.010953	0.90207	0.0408879	0.0825254	-0.00456453	0.995394	0.0253703	0.599619	0.0299348	0.104269	-0.00722312	0.98719	0.0168547	0.775977	0.00874671	0.96061	0.0240778	0.529883	0.0159698	0.807814	-0.00810799	0.920425	0.0300894	0.978223	0.00482475
DNASE1|P24855	3.25081	0.0023835	332		-0.0764826	0.228736	0.13744	0.0271658	-0.252847	0.000441003	-0.144948	0.350864	0.0754454	0.777631	0.0906714	0.762457	0.220393	0.0568071	0.235619	0.0847461	0.015226	0.99839	0.0590141	0.965945	-0.181456	0.195269	-0.304369	0.0105868	-0.24047	0.120372	-0.363383	0.00827455	-0.122913	0.338808	0.063784	0.955019	-0.303377	0.0114861	-0.133007	0.529574	-0.367161	0.002495	-0.196791	0.230709	0.17037	0.083342	0.0123055	1	0.0129772
DNASE2|O00115	3.71939	0.00064058	431		-0.098375	6.1916e-05	0.040195	0.0894137	-0.0377069	0.163209	-0.100746	0.0150198	0.0354486	0.640222	-0.0517218	0.4874	0.136195	0.000219425	0.0490242	0.583012	-0.0871704	0.070023	-0.0321208	0.908475	-0.00394663	0.999453	-0.125118	0.00424988	0.0281741	0.90589	-0.0929973	0.148038	-0.121171	0.000126732	-0.00995995	0.99653	-0.0711048	0.241836	-0.0135788	0.984486	-0.0611448	0.380413	-0.00361887	0.999699	0.0575259	0.154957	-0.0675864	0.972026	-0.038945
DNER|Q8NFT8	8.27111	1.80551e-09	431		-0.101614	0	-0.00480342	0.728683	0.00450163	0.776156	-0.0955364	9.98505e-06	0.000411779	0.999995	-0.10907	2.91736e-06	0.0959482	4.82854e-06	-0.0135331	0.932691	-0.109481	1.48525e-06	-0.0927923	0.00574463	0.00900829	0.969871	-0.0956712	7.33425e-05	0.101801	0.0002141	-0.0028789	0.999496	-0.104679	3.68508e-09	0.00544028	0.997185	0.0113266	0.957001	0.00297773	0.999153	0.00588633	0.993652	-0.00246254	0.99953	-0.00834887	0.954305	-0.144226	0.00599291	-0.0352021
DNM1|Q05193	9.92433	1.73022e-11	431		-0.0551456	0.00209818	-0.106165	1.92031e-09	-0.00534989	0.786956	-0.0757409	0.0117967	-0.115173	1.60251e-06	-0.169654	3.1739e-09	-0.0394318	0.353989	-0.0939134	0.00541971	-0.0544816	0.158937	-0.0587448	0.340149	-0.00719273	0.991796	-0.0610768	0.109743	0.0515521	0.330343	-0.00233194	0.999863	-0.053884	0.0464895	-0.0292916	0.825836	0.0458838	0.352772	-0.0869587	0.0106039	0.0751755	0.037948	-0.057667	0.171172	-0.132843	6.45353e-10	-0.184653	0.00432576	-0.124752
DPP10|Q8N608	6.03741	1.00199e-06	431		-0.0852227	2.23946e-06	-0.0499538	0.00398418	0.0311584	0.11497	-0.0657687	0.0379968	-0.030814	0.498181	-0.148559	2.5439e-07	0.0349547	0.460781	-0.0827899	0.0184884	-0.117745	4.67145e-05	-0.157976	5.02002e-05	-0.00592578	0.995328	-0.0660837	0.0695714	0.15205	5.06223e-06	0.0918921	0.0224267	-0.060158	0.0193235	-0.0375685	0.68662	0.0393754	0.488517	-0.0148188	0.951234	0.076944	0.0311888	0.0227497	0.849073	-0.0541943	0.0355092	-0.151353	0.0413264	-0.0283573
DPP3|Q9NY33	0.935215	0.478883	431		-0.00739195	0.714548	-0.0345731	0.0786576	0.0105076	0.639609	-0.0206434	0.880662	-0.042756	0.318409	-0.0425587	0.495769	-0.0221126	0.847719	-0.0219153	0.903514	0.000197311	1	-0.045181	0.668672	-0.00876119	0.989869	-0.00311636	0.999624	0.0364198	0.71819	0.0420646	0.655567	0.00564483	0.995077	-0.0455748	0.640278	0.00315325	0.999642	-0.0275844	0.819708	0.0487281	0.418159	0.0179904	0.94253	-0.0307377	0.531324	-0.0193699	0.999969	-0.0220162
DPP4|P27487	5.19787	1.08185e-05	420		0.140217	7.10785e-06	0.0838626	0.00534049	-0.0207308	0.547796	0.105384	0.0633051	0.0492824	0.568099	0.248891	8.25637e-07	-0.056101	0.52611	0.143508	0.0189786	0.199609	8.42895e-05	0.209337	0.00362045	0.0157707	0.984385	0.131735	0.0301026	-0.193567	0.00133867	-0.0776027	0.495128	0.115964	0.00695565	0.0257124	0.973047	-0.0594407	0.612262	0.0437958	0.807098	-0.085153	0.297902	0.0180835	0.98271	0.103236	0.0160565	0.24313	0.0837584	0.0497698
DPP6|P42658	9.62879	3.95805e-11	431		-0.109697	6.77304e-11	-0.057348	0.000388394	-0.00609878	0.739552	-0.07535	0.00564517	-0.0257388	0.588358	-0.186306	0	0.0496111	0.115642	-0.110955	0.000167584	-0.160567	5.61053e-10	-0.144986	6.44308e-05	-0.0241122	0.728183	-0.121585	1.03312e-05	0.120874	0.00013847	0.0234019	0.860827	-0.0974724	3.24201e-06	-0.0298212	0.781186	0.0122454	0.964636	-0.0546627	0.150943	0.0420666	0.368625	-0.0248415	0.775917	-0.0669081	0.00204508	-0.136396	0.0543279	-0.0193967
DPP7|Q9UHL4	1.68512	0.110764	431		-0.0624062	0.0551792	0.0827455	0.00896991	-0.0123198	0.732616	-0.0531223	0.636175	0.0843369	0.15412	0.0290381	0.932859	0.137459	0.00944227	0.0821604	0.383362	-0.0552988	0.650575	-0.0210977	0.987641	0.00874262	0.997521	-0.0679119	0.513771	0.0298403	0.949984	-0.0468143	0.854456	-0.0766546	0.176523	0.057072	0.794734	-0.029405	0.93811	0.0622245	0.612537	-0.0864771	0.328178	0.00515249	0.999635	0.0916295	0.0605649	0.0119142	1	0.078036
DPT|Q07507	4.49668	7.56101e-05	431		0.119318	8.49808e-05	0.0618825	0.034636	-0.0822799	0.0141094	0.0935295	0.11078	0.036817	0.754927	0.198327	7.94539e-05	-0.0567124	0.498252	0.104797	0.126488	0.16151	0.00157441	0.196387	0.00555094	-0.0430549	0.740026	0.0498665	0.694407	-0.239442	2.62158e-05	-0.146521	0.035912	0.0929214	0.0398936	0.123561	0.139912	-0.0410645	0.818273	-0.000726151	0.999999	-0.164625	0.00308796	-0.124287	0.044958	0.0403384	0.633243	0.185194	0.324381	0.106025
DPYSL2|Q16555	6.37444	3.8638e-07	431		-0.0317102	0.119415	-0.118275	4.37927e-09	-0.011346	0.615334	-0.0429802	0.41908	-0.118945	1.77827e-05	-0.163068	8.31892e-07	-0.0759651	0.028905	-0.120088	0.00128899	-0.0441229	0.449302	-0.0690348	0.313441	-0.0304039	0.712992	-0.0491695	0.383351	0.0386308	0.683482	0.0198653	0.948633	-0.0187655	0.85626	-0.139909	0.00202658	-0.0257932	0.848648	-0.136584	0.00013132	0.114116	0.00224459	0.00332574	0.9996	-0.110791	1.09653e-05	-0.149088	0.131728	-0.192979
DRAXIN|Q8NBI3	8.00675	3.80973e-09	431		-0.044085	0.115866	-0.0831829	0.00234305	0.202477	1.76912e-10	-0.0363322	0.782893	-0.0710776	0.16983	-0.141556	0.00442675	-0.0347454	0.792259	-0.105224	0.0850187	-0.0704788	0.314859	-0.0937866	0.325353	0.177359	5.22265e-05	0.149829	0.00261996	0.271146	1.67853e-07	0.243616	1.14421e-05	-0.02753	0.831346	-0.0760172	0.487608	0.207052	1.76636e-05	0.121748	0.029258	0.283069	2.02347e-09	0.197765	5.69618e-05	-0.0853046	0.0356387	-0.067379	0.987753	-0.0489433
DSC1|Q08554	0.991592	0.436691	431		0.0945039	0.0266553	0.00792428	0.847785	0.0163266	0.729442	0.118727	0.180572	0.0267934	0.95666	0.0956904	0.436218	-0.0919331	0.37445	-0.0230362	0.986305	0.068897	0.685515	0.0617476	0.88224	-0.000367374	1	0.105414	0.360517	-0.062115	0.828529	0.0436668	0.940976	0.105782	0.140375	0.0869558	0.708267	0.0690107	0.726281	0.0495482	0.87921	-0.0179451	0.993221	-0.0374076	0.944354	-0.0194625	0.977291	0.0835958	0.996429	0.100257
DSC2|Q02487	12.6295	9.69263e-15	431		-0.0337895	0.00897935	-0.0143257	0.252424	0.12427	0	-0.0393298	0.121186	-0.0177561	0.679976	-0.0483452	0.0602057	0.0215738	0.5976	-0.00901537	0.971328	-0.0305891	0.36728	-0.0199404	0.861133	0.131485	0	0.0925162	1.78514e-05	0.151426	1.11615e-10	0.112457	1.05867e-05	-0.038969	0.0461653	-0.00519727	0.996676	0.130243	1.5467e-09	0.112974	2.326e-07	0.13544	4.01327e-10	0.118171	7.06419e-08	-0.017269	0.633277	-0.0660911	0.568706	-0.0411647
DSC3|Q14574	3.92381	0.000366899	431		0.0717099	0.00263744	0.00788565	0.732102	-0.0920036	0.000523038	0.039574	0.621166	-0.0184498	0.922503	0.0911384	0.0516723	-0.0580238	0.265102	0.0515644	0.519328	0.109588	0.00927288	0.137602	0.0179866	-0.0584929	0.298662	-0.00928408	0.993977	-0.196095	1.13035e-05	-0.146886	0.00361206	0.0492088	0.279856	0.030898	0.904232	-0.0765756	0.16554	-0.0768385	0.16541	-0.107474	0.0215219	-0.107736	0.0216601	-0.00026282	1	0.1423	0.358315	0.0317911
DSCAML1|Q8TD84	7.99419	4.07292e-09	421		-0.0933855	2.19598e-05	0.0589198	0.00551688	0.13135	1.34785e-07	-0.0939042	0.00978296	0.0539784	0.186482	-0.0250436	0.870647	0.147883	3.4279e-06	0.0688606	0.194293	-0.079022	0.0670402	-0.06545	0.443478	0.145652	2.12947e-05	0.042243	0.583863	0.211102	2.93766e-07	0.107693	0.0362042	-0.103409	0.000257268	0.0503472	0.63679	0.125917	0.00155669	0.187424	5.42036e-07	0.0755697	0.133101	0.137077	0.000591378	0.0615074	0.0572568	-0.0535385	0.987165	0.0554658
DSG1|Q02413	0.58151	0.770995	358		0.165456	0.0751696	0.0117193	0.897248	0.0386716	0.705504	0.176078	0.501769	0.0197378	0.998269	0.175452	0.601763	-0.15634	0.58357	-0.000625655	1	0.155714	0.677441	0.242797	0.51715	0.0821554	0.927513	0.220225	0.420238	-0.160641	0.706754	-0.0225717	0.998977	0.13807	0.584734	-0.0720423	0.976429	-0.0193745	0.999138	0.0250304	0.998247	0.0526678	0.982652	0.0970727	0.908469	0.0444049	0.975325	0.192131	0.994637	-0.112452
DSG2|Q14126	3.04222	0.00392268	431		0.0307469	0.0456201	0.026568	0.0751569	-0.045812	0.0074203	0.017551	0.840648	0.0141029	0.879257	0.0653567	0.0239963	-0.00344811	0.998335	0.0478057	0.204055	0.0512538	0.104071	0.0713176	0.0870974	-0.025166	0.649586	-0.00830724	0.984425	-0.0964836	0.00153129	-0.0796248	0.0217171	0.0168588	0.779152	0.000188526	1	-0.0633533	0.0421271	-0.0277167	0.656889	-0.0635418	0.0432582	-0.0279052	0.656808	0.0356366	0.167468	0.0929669	0.345348	0.0160454
DSP|P15924	0.379177	0.914449	431		0.0481827	0.625854	0.0360487	0.707165	0.0944811	0.389328	0.0751178	0.946223	0.0551034	0.969339	0.080594	0.9479	-0.0200143	0.998778	0.00547623	0.999985	0.0254906	0.998055	0.207292	0.711562	0.175778	0.586887	0.168634	0.67444	-0.0315145	0.997701	-0.0386577	0.996383	-0.00714317	0.999913	0.104932	0.945073	0.140337	0.799779	0.15266	0.757402	0.0354048	0.995822	0.0477279	0.990021	0.0123231	0.999514	0.340207	0.913441	0.202374
DST|Q03001	1.88039	0.0730524	266		0.04469	0.162337	-0.0126253	0.678459	-0.0617318	0.072473	0.0672178	0.423062	0.00445678	0.999409	0.0224117	0.963868	-0.062761	0.475125	-0.0448061	0.821906	0.0179549	0.980314	-0.0309578	0.956008	-0.0991916	0.0989509	-0.0277768	0.938238	-0.0682338	0.564397	0.00318092	0.999936	0.0714148	0.230591	0.0974272	0.343949	0.0117026	0.994851	-0.0411561	0.826665	-0.0857246	0.297552	-0.138583	0.0257241	-0.0528587	0.448611	0.0315139	0.999942	0.135339
DSTN|P60981	1.50496	0.163803	409		-0.0173078	0.646378	-0.0541916	0.140711	-0.0883159	0.0339935	-0.01208	0.995584	-0.0463878	0.756018	-0.0799123	0.48582	-0.0343078	0.90694	-0.0678323	0.665414	-0.0335245	0.929523	-0.131827	0.276666	-0.147933	0.0268932	-0.122828	0.133422	-0.0161058	0.994435	0.00899909	0.999148	0.0251049	0.940565	-0.0643848	0.801961	-0.0949963	0.364101	-0.145993	0.0632615	-0.0306115	0.954014	-0.0816086	0.511599	-0.0509971	0.633793	-0.106108	0.96826	-0.0386365
DTD1|Q8TEA8	19.362	1.77475e-22	431		-0.0636905	0.000323905	-0.172015	0	0.0591017	0.00259709	-0.0894617	0.00144721	-0.180514	0	-0.251689	0	-0.0910523	0.000770547	-0.162227	7.24706e-08	-0.0711748	0.0301478	-0.0767343	0.121048	0.0525169	0.147955	-0.00684757	0.994062	0.129251	0.000126438	0.0698867	0.123249	-0.0593644	0.0196717	-0.121979	0.00181249	0.0923652	0.00462568	-0.0969005	0.00270009	0.214344	0	0.0250786	0.802414	-0.189266	0	-0.175428	0.00716282	-0.189832
DYNLL2|Q96FJ2	22.1	1.79893e-25	431		-0.0289321	0.0416144	-0.153756	0	0.0425564	0.00705837	-0.0450307	0.0986352	-0.155789	0	-0.199226	0	-0.110758	7.03152e-08	-0.154196	1.24034e-10	-0.0434375	0.156631	-0.106745	0.000873225	0.00290403	0.998899	0.000750973	0.999985	0.109649	4.68041e-05	0.107496	0.000182024	-0.00215306	0.999195	-0.113669	0.000193636	0.0692061	0.0101093	-0.0983797	6.98483e-05	0.182875	0	0.0152895	0.903037	-0.167586	0	-0.163624	0.000775936	-0.148704
ECE1|P42892	1.26412	0.267558	331		-0.0521595	0.0411073	-0.0345073	0.162715	0.011716	0.668619	-0.0795172	0.115818	-0.0541983	0.308946	-0.0817951	0.125185	0.0253189	0.886777	-0.00227794	0.999935	-0.0275968	0.874209	-0.0784419	0.358311	-0.00195803	0.999935	-0.0438792	0.647737	0.0764839	0.269214	0.0345627	0.86645	-0.0419211	0.502677	0.00492204	0.99957	0.0387618	0.741315	-0.0117858	0.989632	0.0338398	0.825976	-0.0167078	0.97391	-0.0505476	0.307784	-0.107666	0.73828	-0.0150459
ECM1|Q16610	3.01038	0.00426479	431		0.00365503	0.832962	0.0641138	0.000158321	-0.000872246	0.963843	0.0147891	0.926106	0.0685078	0.00803448	0.0732303	0.0255899	0.0537187	0.0980872	0.0584412	0.147084	0.0047225	0.997711	-0.0244461	0.890919	-0.0152115	0.924582	-0.00183471	0.999878	0.00923454	0.989526	0.0226113	0.887495	0.0133768	0.909914	0.130111	0.000581981	0.0431511	0.382806	0.084369	0.0108062	-0.0869596	0.00824088	-0.0457417	0.338959	0.0412178	0.151024	-0.0127576	0.999995	0.131709
ECM2|O94769	4.98982	1.9116e-05	431		0.0652555	0.000238804	0.031657	0.0648318	-0.00879078	0.653219	0.0642844	0.0420146	0.0286378	0.553521	0.101708	0.000766195	-0.0356467	0.43506	0.0374236	0.539301	0.0730702	0.0248941	0.162	2.47181e-05	0.0405614	0.360234	0.0723844	0.035426	-0.121439	0.000387926	-0.0896156	0.025633	0.031823	0.404077	0.0389916	0.654204	-0.00388386	0.998996	0.0252129	0.797727	-0.0428754	0.409865	-0.0137787	0.959988	0.0290968	0.458988	0.237822	3.18821e-05	0.0950836
EDIL3|O43854	3.12204	0.00317867	431		0.0866171	0.00192214	0.0275479	0.307198	-0.0984734	0.00149631	0.0916053	0.0801875	0.0295997	0.823958	0.116445	0.0271866	-0.0620057	0.345264	0.02484	0.94279	0.0868457	0.143344	0.125658	0.100632	-0.0786708	0.185098	-0.0052478	0.999309	-0.204329	0.000124253	-0.130906	0.0453495	0.073423	0.10412	0.0177436	0.987123	-0.104916	0.0748878	-0.0741439	0.322512	-0.122659	0.0265253	-0.0918875	0.155234	0.0307719	0.758655	0.145046	0.54527	0.0312079
EDN3|P14138	4.92428	2.29633e-05	431		-0.013386	0.472423	0.0579255	0.00145395	0.0888041	2.14871e-05	-0.00634682	0.994698	0.0594727	0.0492901	0.0504538	0.270149	0.0658196	0.0437116	0.0568006	0.220693	-0.00901895	0.987506	-0.0629977	0.316687	0.0635965	0.0739837	0.0670908	0.0836711	0.126594	0.000484565	0.130088	0.000708676	0.00349429	0.99849	0.105052	0.0176086	0.120164	0.000252896	0.161901	3.03569e-07	0.0151118	0.955208	0.0568489	0.214777	0.041737	0.193466	-0.0704258	0.86517	0.0931276
EEA1|Q15075	1.08484	0.37235	365		0.0043555	0.789638	0.0144891	0.35836	0.0189799	0.287807	-0.0196976	0.816456	-0.00521813	0.993641	0.0291097	0.627951	0.0144794	0.913251	0.0488072	0.243124	0.0343278	0.478446	0.00912933	0.991473	0.0213181	0.781385	0.024259	0.758935	0.0121888	0.970261	0.0151297	0.953982	0.00294091	0.998695	0.0138549	0.968938	0.0184742	0.881867	0.0333148	0.549378	0.0046193	0.997821	0.0194599	0.86948	0.0148406	0.851079	0.0276247	0.99835	0.0284492
EEF1A1|P68104	1.56397	0.144408	417		-0.00473764	0.907438	0.097695	0.0140492	-0.0699862	0.120124	-0.00599953	0.999566	0.0901835	0.282203	0.105967	0.301754	0.0961831	0.299045	0.111967	0.305604	0.0157837	0.993453	0.0177199	0.996069	-0.0584028	0.737037	-0.0709682	0.65701	-0.0761227	0.687567	-0.0886881	0.614069	-0.0125654	0.993489	0.0494311	0.91866	-0.102367	0.366395	0.0129277	0.99697	-0.151798	0.0834262	-0.0365034	0.941011	0.115295	0.0617412	0.0970175	0.987439	0.10799
EEF1G|P26641	1.3246	0.237127	394		-0.0505754	0.0815648	-0.0287014	0.306982	0.0279262	0.38522	-0.0669773	0.333027	-0.0397298	0.679092	-0.0777684	0.282196	0.0272474	0.89641	-0.0107911	0.995532	-0.0380386	0.810054	-0.0939944	0.365703	0.00719156	0.997973	-0.0296271	0.903742	0.101186	0.192912	0.0643674	0.622939	-0.0368186	0.689741	0.0578862	0.72346	0.0846045	0.235429	0.0258927	0.939563	0.0267183	0.937246	-0.0319936	0.899042	-0.0587118	0.272698	-0.121504	0.790249	0.0351881
EEF2|P13639	0.607855	0.74954	425		-0.000159259	0.995984	0.0346841	0.259997	-0.0207526	0.55472	0.0137297	0.989351	0.0432955	0.688344	0.0353359	0.878464	0.0295658	0.898599	0.0216062	0.973037	-0.00795958	0.998172	0.081267	0.563276	0.0203198	0.968231	-0.00752503	0.998604	-0.0609472	0.678531	-0.0887921	0.407555	-0.0278449	0.872549	0.0597966	0.755624	-0.00375681	0.999844	0.0221238	0.970472	-0.0635534	0.575751	-0.0376728	0.872972	0.0258806	0.887253	0.0999138	0.946312	0.069755
EFCAB14|O75071	1.48735	0.1698	431		0.0057065	0.72183	-0.0137319	0.377851	0.0268769	0.131482	0.00809	0.983238	-0.0108483	0.947105	-0.0107423	0.970045	-0.0189383	0.815604	-0.0188323	0.880828	0.000106	1	-0.0562167	0.284832	-0.00468648	0.996831	0.0223525	0.794664	0.0515302	0.238756	0.0785692	0.0342022	0.027039	0.465795	-0.0103737	0.986638	0.0290885	0.65103	0.0142399	0.941784	0.0394622	0.399161	0.0246137	0.76449	-0.0148485	0.843808	-0.0906167	0.438671	-0.036014
EFEMP1|Q12805	5.34277	7.1014e-06	431		-0.0209372	0.0535069	-0.01978	0.0602973	0.0594109	1.08239e-06	-0.0396708	0.0405544	-0.0334071	0.0614833	-0.0374384	0.0970394	0.00626363	0.973166	0.00223242	0.999215	-0.00403121	0.994215	-0.0225385	0.716097	0.0586649	0.000783553	0.0380952	0.0950266	0.0812034	8.59911e-05	0.0606338	0.0107397	-0.0205696	0.357455	-0.000981264	0.999962	0.0718874	0.000151049	0.0456929	0.0365883	0.0728686	0.000133352	0.0466742	0.032792	-0.0261944	0.139393	-0.0634909	0.388065	-0.0329863
EFEMP2|O95967	4.3251	0.000121635	431		0.0507986	1.04372e-06	-0.00251493	0.800656	-0.00142376	0.900503	0.0310972	0.125445	-0.0181402	0.48031	0.0543201	0.00251917	-0.0492374	0.00222317	0.0232229	0.483626	0.0724603	1.16199e-05	0.0725047	0.00211874	0.00964983	0.909058	0.0529456	0.00406742	-0.0628549	0.00215485	-0.0195591	0.715148	0.0432958	0.00173103	-0.00574192	0.991259	-0.00357486	0.996073	-0.0049729	0.989711	0.00216706	0.999132	0.000769023	0.999961	-0.00139804	0.999366	0.0554494	0.499523	-0.0193135
EFNA1|P20827	3.83277	0.000470479	431		-0.0930696	3.85609e-06	-0.0140568	0.467021	0.0156289	0.47938	-0.077483	0.0255584	-0.000559413	0.999996	-0.114173	0.000836163	0.0769236	0.0218405	-0.0366901	0.65142	-0.113614	0.000644556	-0.0859743	0.127123	0.0192679	0.901774	-0.0763047	0.0571768	0.105242	0.0113868	0.00966966	0.993133	-0.0955726	0.000241343	-0.0708797	0.245715	-0.022277	0.890308	-0.0165937	0.951157	0.0486027	0.406303	0.054286	0.309322	0.00568326	0.994271	-0.0762936	0.856406	-0.0592047
EFNA3|P52797	2.78948	0.00760416	420		-0.0203225	0.384716	0.0729441	0.00144145	0.0590764	0.0240743	-0.0016837	0.999949	0.0824275	0.0247631	0.0580692	0.351962	0.0841112	0.0370903	0.0597529	0.371716	-0.0243583	0.893473	-0.048098	0.724355	0.044279	0.547321	0.0341155	0.777339	0.092377	0.0932293	0.0822135	0.201754	-0.0101635	0.981966	0.0758391	0.33369	0.0604686	0.358614	0.133376	0.00207844	-0.0153705	0.975184	0.0575371	0.402649	0.0729076	0.0299825	0.0316924	0.999698	0.134505
EFNA5|P52803	15.5074	4.1116e-18	431		-0.200073	0	0.0302774	0.140552	0.0746557	0.00155896	-0.169583	7.03751e-08	0.0525922	0.184156	-0.175403	3.09521e-07	0.222175	0	-0.00582052	0.998141	-0.227995	0	-0.244213	5.49771e-08	0.0522231	0.29668	-0.132818	0.000241835	0.296436	0	0.111395	0.018936	-0.185041	0	0.0547405	0.52857	0.0909091	0.0310015	0.112835	0.00397451	0.0361685	0.696545	0.0580939	0.302575	0.0219254	0.793484	-0.26737	0.000134415	0.0339053
EFNB1|P98172	3.21866	0.00246096	431		0.0151103	0.116204	0.0164663	0.0780375	0.0325803	0.00237804	0.00356009	0.993207	0.00603625	0.957005	0.0376546	0.0450381	0.00247615	0.997494	0.0340946	0.115285	0.0316184	0.11213	0.0200098	0.71602	0.0351192	0.047793	0.0484327	0.00532837	0.0151094	0.794586	0.0284229	0.356158	0.0133135	0.630005	0.0529007	0.0216568	0.0568494	0.000986766	0.0607353	0.0003741	0.00394876	0.993728	0.00783457	0.954951	0.00388581	0.984115	0.00755357	0.999992	0.0398313
EFNB2|P52799	6.83522	1.04863e-07	431		-0.0650625	2.46079e-06	0.00841202	0.525137	0.0552162	0.000293819	-0.0500567	0.0400495	0.0198535	0.640419	-0.0603287	0.0172262	0.0699102	0.000889853	-0.010272	0.964613	-0.0801822	0.000402743	-0.101879	0.000981764	0.0364971	0.22889	-0.0160052	0.866216	0.138376	3.70831e-08	0.0858739	0.00292307	-0.0525023	0.00533974	0.0540189	0.163784	0.0855791	0.000397813	0.0782694	0.00157868	0.0315602	0.454765	0.0242505	0.672279	-0.00730973	0.96431	-0.125074	0.0194711	0.0334007
EFNB3|Q15768	7.00423	6.49837e-08	431		-0.0773005	0.000108256	-0.0369484	0.0550673	0.0956274	1.67528e-05	-0.0893843	0.00628602	-0.0440266	0.274467	-0.115557	0.000643805	0.0453577	0.322035	-0.0261732	0.838743	-0.0715308	0.0664048	-0.145071	0.00129818	0.0611626	0.126388	0.00700148	0.995532	0.206234	1.52451e-08	0.152073	0.000145387	-0.0541611	0.0864661	0.0257546	0.904488	0.137342	6.65085e-05	0.0788133	0.0550952	0.111587	0.00211264	0.0530587	0.324967	-0.0585282	0.0442295	-0.209955	0.00306157	-0.0253361
EGFLAM|Q63HQ2	2.17755	0.0352679	419		-0.0221841	0.301477	0.0145319	0.485418	-0.0770588	0.00121265	-0.0269845	0.798584	0.00968652	0.983228	-0.00407529	0.999267	0.036671	0.582118	0.0229092	0.90756	-0.0137618	0.971821	0.035512	0.830627	-0.0471239	0.398221	-0.0901866	0.0292078	-0.0826359	0.104954	-0.125699	0.00615684	-0.0430628	0.312547	0.0341872	0.834565	-0.0641198	0.216046	-0.0562405	0.329896	-0.098307	0.0190797	-0.0904277	0.0379889	0.00787932	0.988115	0.040117	0.997146	0.0352374
EGFR|P00533	2.42709	0.0190444	431		0.0149518	0.322106	0.0138819	0.343791	-0.0582387	0.000558286	0.0171943	0.842187	0.0146983	0.859771	0.0300708	0.543669	-0.00249598	0.999333	0.0128765	0.949855	0.0153725	0.898726	0.0219396	0.881974	-0.0547429	0.0504646	-0.0420253	0.258282	-0.0766825	0.0166048	-0.0639649	0.0882483	0.0127176	0.886347	0.0222165	0.868063	-0.0526259	0.116044	-0.0417401	0.291562	-0.0748424	0.00930184	-0.0639566	0.0374582	0.0108858	0.918849	0.0660726	0.750222	0.0554984
EIF4A2|Q14240	0.999858	0.430706	427		-0.0418695	0.339437	0.0521073	0.220736	-0.0812565	0.0971209	-0.0411738	0.904855	0.0491754	0.799569	0.0169394	0.993885	0.0903492	0.42005	0.0581132	0.837277	-0.0322361	0.957958	-0.0408816	0.96615	-0.0811661	0.554098	-0.122315	0.255529	-0.0402846	0.951976	-0.0814336	0.7389	-0.041149	0.848017	0.0323225	0.980925	-0.094218	0.522177	-0.0357982	0.954917	-0.126541	0.259248	-0.0681207	0.758398	0.0584198	0.634516	0.0562578	0.999807	0.102604
EIF4B|P23588	2.58181	0.0134843	299		-0.112725	0.0266169	-0.0894753	0.0678646	-0.0399128	0.456472	-0.0965797	0.507574	-0.0740758	0.62281	-0.213152	0.0213077	0.0225038	0.988348	-0.116572	0.473436	-0.139076	0.237311	-0.304962	0.00674249	-0.139363	0.16407	-0.172163	0.0935716	0.165599	0.192632	0.132799	0.438984	-0.0327999	0.947774	0.0427335	0.964916	0.0462226	0.92207	-0.0961438	0.559687	0.00348908	0.999968	-0.138877	0.290122	-0.142366	0.0700293	-0.264421	0.40202	0.0682877
EIF4G3|O43432	11.1005	6.53874e-13	431		0.276575	0	0.0373117	0.282686	-0.0750306	0.0591909	0.309893	4.85664e-09	0.0613968	0.506042	0.308357	9.5284e-08	-0.248496	2.1152e-06	-0.00153551	0.999993	0.24696	1.91094e-05	0.382801	5.60996e-07	-0.0209198	0.975785	0.219151	0.000367119	-0.403721	7.09874e-10	-0.16365	0.0552755	0.240071	8.07074e-08	-0.0561135	0.844536	-0.137248	0.0679719	-0.0676616	0.621838	-0.0811342	0.472604	-0.0115481	0.996954	0.0695861	0.310096	0.560393	5.30435e-07	0.085179
EIF5A|P63241	1.28676	0.255667	370		0.0174889	0.75996	0.0983552	0.0758282	-0.130327	0.0340669	0.0230097	0.991608	0.0971342	0.50483	0.125037	0.450917	0.0741245	0.775679	0.102027	0.678144	0.0279028	0.986725	0.00324994	0.99999	-0.13698	0.29193	-0.116135	0.522982	-0.14023	0.438353	-0.119385	0.629839	0.0208454	0.989883	0.0245446	0.995327	-0.182562	0.151555	-0.0534163	0.925773	-0.207106	0.083074	-0.0779609	0.805788	0.129145	0.198028	0.060317	0.999913	0.0680348
ELFN2|Q5R3F8	7.30036	2.80997e-08	431		-0.118194	2.01797e-06	-0.00387592	0.870815	0.117178	2.09861e-05	-0.0951381	0.0265399	0.0148921	0.961052	-0.130099	0.00249144	0.11003	0.00509832	-0.0349607	0.806268	-0.144991	0.000376533	-0.166428	0.00356958	0.0927065	0.0379521	-0.00917204	0.994746	0.259135	9.5717e-09	0.157256	0.00236555	-0.101878	0.00216169	0.085594	0.263586	0.176729	3.14041e-05	0.142027	0.00142202	0.0911351	0.0861234	0.0564327	0.464005	-0.0347024	0.591939	-0.195225	0.0737128	0.0594772
EMC10|Q5UCC4	3.73438	0.000615019	431		-0.0458056	0.00876958	0.033143	0.0504228	0.0698096	0.000337345	-0.0542462	0.109397	0.0240271	0.679074	-0.0052332	0.997129	0.0782733	0.00492404	0.049013	0.287476	-0.0292603	0.659891	-0.0569807	0.346061	0.0641911	0.0450465	0.0220316	0.838191	0.121172	0.000329003	0.0790123	0.0584715	-0.0421595	0.158315	0.0245253	0.882217	0.0640105	0.0875757	0.100269	0.001514	0.0394852	0.473237	0.0757432	0.0306636	0.0362581	0.251782	-0.101004	0.403208	-0.0121641
EMILIN1|Q9Y6C2	2.42188	0.0192939	431		-0.00245216	0.921099	0.00268653	0.911024	-0.101282	0.000256593	-0.0305042	0.808391	-0.0200053	0.914099	0.00971639	0.993682	0.010499	0.989106	0.0402206	0.735856	0.0297216	0.845035	0.0321267	0.912616	-0.0837597	0.0781343	-0.0978538	0.0467346	-0.115886	0.0327825	-0.12998	0.019631	-0.0140941	0.961075	-0.0419988	0.811571	-0.130987	0.00426641	-0.112981	0.0196468	-0.0889878	0.102793	-0.070982	0.266236	0.0180058	0.917011	0.0045534	1	-0.062373
EMILIN2|Q9BXX0	1.53169	0.154604	431		0.0384444	0.0949669	-0.0311844	0.16288	0.0142142	0.57763	0.0176391	0.944809	-0.0456663	0.375148	0.00959693	0.99242	-0.0633054	0.171705	-0.00804215	0.996219	0.0552632	0.356172	0.125029	0.0306786	0.0584099	0.27263	0.0668635	0.222386	-0.0666191	0.328313	-0.0581655	0.497438	0.00845361	0.988943	-0.0299358	0.904291	0.0150256	0.975284	-0.0165663	0.967636	0.0449614	0.599022	0.0133695	0.98285	-0.0315919	0.61432	0.113603	0.616191	-0.0378114
EMILIN3|Q9NT22	11.2573	4.23392e-13	431		0.124813	0	0.0457593	0.00770485	0.0800275	5.04677e-05	0.128366	1.20821e-06	0.0453715	0.159494	0.175896	4.47103e-10	-0.0829949	0.00280967	0.0475291	0.32485	0.130524	3.68832e-06	0.184252	1.07433e-06	0.110451	6.36474e-05	0.214455	0	-0.0738006	0.069705	0.0302039	0.776816	0.104004	3.15203e-06	0.0252213	0.877087	0.0662745	0.0766874	0.119302	0.000112013	0.0410532	0.448693	0.0940811	0.00427492	0.0530278	0.0388616	0.185308	0.0034467	0.0232197
ENDOD1|O94919	2.99522	0.00443768	431		-0.0545562	4.1009e-05	-0.0023886	0.851832	0.00510248	0.727124	-0.0611049	0.00464165	-0.00747255	0.967786	-0.055158	0.0274736	0.0536323	0.0137452	0.00594687	0.991967	-0.0476855	0.0656384	-0.0506875	0.207974	0.00708253	0.981024	-0.0488277	0.0706455	0.05777	0.0521055	0.00185982	0.999827	-0.0559102	0.00160171	0.0247796	0.758672	0.0232125	0.671922	0.0114084	0.945712	-0.00156715	0.999844	-0.0133713	0.917668	-0.0118041	0.856321	-0.0838142	0.281852	-0.00262286
ENG|P17813	1.19002	0.308619	275		0.075455	0.0609174	0.0537119	0.175948	0.00654763	0.883373	0.115444	0.154347	0.0834149	0.378931	0.129162	0.162946	-0.0320293	0.929391	0.0137173	0.996289	0.0457466	0.872442	0.138068	0.296827	0.0399679	0.897895	0.0929459	0.406467	-0.0981001	0.489038	-0.0451221	0.921234	0.052978	0.668356	0.071799	0.783155	0.0188137	0.990083	0.0658053	0.715157	-0.0529854	0.841733	-0.00599372	0.999714	0.0469916	0.740726	0.245855	0.285786	0.155697
ENO1|P06733	34.9608	1.94165e-38	431		-0.0494252	0.00154785	-0.224249	0	-0.0371926	0.0313725	-0.0969465	4.57875e-05	-0.246499	0	-0.289994	0	-0.149552	0	-0.193047	0	-0.0434953	0.22369	-0.0846349	0.0300897	-0.0552024	0.0574693	-0.0923334	0.000594679	0.0294325	0.684745	-0.0076985	0.99271	-0.037131	0.166926	-0.244596	0	-0.0507874	0.156225	-0.268045	0	0.193809	0	-0.0234485	0.773379	-0.217257	0	-0.157742	0.00562041	-0.285037
ENO2|P09104	18.0434	5.27771e-21	431		-0.0646716	2.78048e-05	-0.150724	0	-0.0116073	0.493756	-0.070947	0.00458001	-0.145092	0	-0.234692	0	-0.0741449	0.00191885	-0.163745	2.59935e-10	-0.0896002	0.000421274	-0.0707873	0.0883984	-0.0147417	0.902629	-0.0772617	0.00513578	0.0560456	0.140877	-0.00647446	0.995413	-0.0625201	0.00258353	-0.174481	2.93794e-08	-0.0274781	0.657317	-0.169982	4.20408e-12	0.147003	1.25601e-08	0.00449864	0.997686	-0.142504	0	-0.115769	0.105339	-0.197665
ENOPH1|Q9UHY7	8.98508	2.89904e-10	388		0.0353731	0.171747	-0.186513	0	-0.00601636	0.838181	-0.0184337	0.95469	-0.213806	1.74519e-10	-0.162534	0.000226495	-0.195372	1.75479e-07	-0.144101	0.00339915	0.0512715	0.533596	0.00438083	0.999807	-0.02044	0.944793	0.0242398	0.92909	-0.0248208	0.951635	0.019859	0.977753	0.0446798	0.427837	-0.205567	0.000477991	-0.0188372	0.97045	-0.199789	2.11546e-05	0.18673	3.8846e-05	0.00577796	0.999004	-0.180952	3.08305e-09	0.00814623	1	-0.189757
ENPP2|Q13822	6.3663	3.9539e-07	431		-0.104788	5.37265e-05	0.0777811	0.00193875	-0.0809284	0.00475361	-0.14297	0.000378553	0.0416501	0.555789	-0.00361025	0.999703	0.18462	8.77017e-07	0.139359	0.00387261	-0.0452604	0.625276	-0.0280976	0.945258	-0.0418948	0.653829	-0.172954	6.89551e-05	-0.0137972	0.98929	-0.144856	0.0101231	-0.131059	8.1036e-05	0.0223328	0.968736	-0.117807	0.0183449	-0.0209366	0.954243	-0.14014	0.0032166	-0.0432694	0.709389	0.0968707	0.0049135	-0.123748	0.647505	-0.0571448
ENPP4|Q9Y6X5	4.06836	0.000246854	431		-0.104039	5.31501e-05	-0.0573765	0.0208806	0.0643842	0.0233584	-0.120765	0.00364362	-0.0667328	0.148846	-0.164109	0.000124636	0.0540326	0.392822	-0.043344	0.707501	-0.0973766	0.0462903	-0.111679	0.118981	0.060563	0.331912	-0.0410359	0.713612	0.172242	0.000533992	0.0706433	0.415991	-0.101599	0.00360201	-0.0828171	0.325674	0.0473483	0.633972	-0.0010871	0.999993	0.130165	0.00686431	0.08173	0.177662	-0.0484354	0.331985	-0.162273	0.281835	-0.117342
ENPP5|Q9UJA9	6.47081	2.94174e-07	431		-0.0734117	0.000688492	-0.0879333	3.02049e-05	-0.0479308	0.0449853	-0.0817871	0.0305991	-0.0884289	0.00517475	-0.171073	1.00855e-06	-0.00664179	0.995704	-0.0892857	0.0451314	-0.0826439	0.0440084	-0.155119	0.00159694	-0.0896785	0.0168415	-0.13468	0.000252991	0.065441	0.284337	0.020439	0.952285	-0.0450019	0.271502	-0.0810391	0.199993	-0.0433152	0.569008	-0.133726	0.000481709	0.037724	0.679216	-0.0526871	0.40559	-0.0904111	0.00121066	-0.252912	0.000551402	-0.151278
ENPP6|Q6UWR7	4.27174	0.000140963	431		0.053521	0.00954161	0.0804463	6.60421e-05	0.0311627	0.172821	0.0765033	0.0364971	0.0931885	0.00156893	0.137896	5.70051e-05	0.0166852	0.93086	0.0613929	0.238065	0.0447077	0.447677	0.0948757	0.0907591	0.0523007	0.27199	0.091421	0.0187058	-0.042575	0.621039	-0.00345465	0.99971	0.0391203	0.356956	0.0328285	0.837938	-0.000593789	0.999998	0.0964273	0.0154489	-0.0334222	0.729737	0.0635989	0.204645	0.0970211	0.000199939	0.145773	0.162274	0.0693411
ENTPD4|Q9Y227	1.45965	0.181067	323		0.0268679	0.347867	0.0519862	0.0628393	-0.0549403	0.0689791	0.0124295	0.989118	0.0371095	0.724385	0.0891177	0.154531	0.02468	0.920022	0.0766882	0.324708	0.0520082	0.598782	-0.0190754	0.982419	-0.0807158	0.156579	-0.033473	0.854697	-0.0616404	0.52698	-0.0143976	0.990776	0.0472428	0.517461	0.0837494	0.339972	-0.0331376	0.858754	0.00552874	0.99919	-0.116887	0.0353776	-0.0782207	0.271681	0.0386664	0.656318	-0.0570952	0.993002	0.0515567
ENTPD6|O75354	2.05347	0.0474264	431		-0.0037973	0.819575	0.0407373	0.0120563	-0.0489543	0.00834982	0.00621372	0.993066	0.0458847	0.116605	0.0394574	0.389281	0.039671	0.287653	0.0332437	0.590348	-0.00642729	0.993574	-0.00137413	0.999974	-0.0477764	0.175787	-0.0522583	0.165091	-0.0464023	0.363518	-0.0508842	0.327028	-0.0044819	0.995586	0.0215733	0.905554	-0.061678	0.0839833	-0.0143806	0.946146	-0.0832512	0.00853802	-0.0359539	0.519294	0.0472973	0.0579383	-0.00597617	1	0.0160584
EPB41L1|Q9H4G0	6.42007	3.82574e-07	377		-0.0893233	0.0253379	-0.223194	1.64646e-08	-0.000814435	0.985518	-0.17493	0.00904326	-0.277227	2.1826e-07	-0.314273	1.09025e-06	-0.102296	0.229475	-0.139342	0.121335	-0.0370459	0.918513	-0.158526	0.199919	-0.0354924	0.924279	-0.102319	0.337074	0.123033	0.289257	0.056206	0.867573	-0.0668271	0.463278	-0.190765	0.069807	0.0200302	0.988716	-0.213754	0.00394566	0.210795	0.00621573	-0.0229892	0.984215	-0.233784	1.54484e-06	-0.33883	0.0485132	-0.319085
EPB41L2|O43491	1.30015	0.248616	422		0.0347846	0.468264	-0.0060583	0.896635	-0.146246	0.00627675	0.0548044	0.842566	0.0104348	0.998083	0.0218541	0.990105	-0.0443696	0.901894	-0.0329503	0.972462	0.0114193	0.998442	0.0722412	0.870925	-0.127809	0.233017	-0.10427	0.476821	-0.20005	0.0732446	-0.176511	0.174881	0.023539	0.974421	0.00296889	0.999988	-0.140438	0.241563	-0.149188	0.194372	-0.143407	0.230034	-0.152157	0.184725	-0.00874996	0.998494	0.153851	0.940605	0.0665549
EPDR1|Q9UM22	4.88049	2.59541e-05	431		-0.11012	7.31889e-05	0.0425985	0.11135	-0.113064	0.000240581	-0.0889698	0.0898065	0.0565498	0.344272	-0.0683555	0.346443	0.14552	0.000558629	0.0206143	0.965192	-0.124905	0.0110381	-0.0812	0.440108	-0.0984431	0.0552314	-0.218212	1.6155e-06	-0.0172431	0.98319	-0.137012	0.0302938	-0.119768	0.00112961	9.64162e-05	1	-0.141292	0.00597984	-0.0841526	0.207907	-0.141388	0.00638824	-0.084249	0.212222	0.0571393	0.254228	-0.0803977	0.963018	-0.000194226
EPHA10|Q5JZY3	5.92493	1.37675e-06	431		-0.112791	3.38468e-06	0.0407977	0.0801713	0.0729091	0.00637749	-0.0876836	0.0412017	0.0580501	0.204809	-0.0743653	0.163789	0.145734	4.64281e-05	0.0133183	0.985265	-0.132415	0.00105357	-0.189993	0.000398356	0.033605	0.751993	-0.0527134	0.469249	0.223598	5.08601e-07	0.137279	0.00861682	-0.0863184	0.010853	0.0729462	0.38455	0.0942913	0.0583937	0.124068	0.00568178	0.0213451	0.941959	0.0511216	0.530043	0.0297765	0.687885	-0.236983	0.00806921	0.0324142
EPHA4|P54764	9.34171	8.85606e-11	431		-0.116604	3.7213e-08	0.0290935	0.150437	0.0985923	2.41751e-05	-0.0949095	0.00564096	0.0444368	0.310168	-0.090432	0.0202411	0.139346	5.4352e-06	0.00447746	0.99911	-0.134869	7.18499e-05	-0.190594	2.68129e-05	0.0609577	0.161256	-0.0303654	0.771277	0.251552	1.34829e-11	0.160229	0.00013999	-0.0913231	0.00100654	0.109676	0.0309313	0.152243	2.23672e-05	0.15356	1.99007e-05	0.0425672	0.56264	0.0438837	0.539725	0.00131656	0.999936	-0.220768	0.00305922	0.0807213
EPHA5|P54756	12.8829	4.84912e-15	431		-0.109742	1.25452e-07	0.105636	1.60079e-07	0.111076	1.35591e-06	-0.0894567	0.00869113	0.114432	4.42527e-05	0.00426364	0.999031	0.203889	0	0.0937203	0.020985	-0.110169	0.00147257	-0.146039	0.00181952	0.0926882	0.00744372	-0.00484787	0.998635	0.238728	1.49978e-10	0.141192	0.000826375	-0.0975361	0.000266262	0.167404	0.000131859	0.152191	1.4895e-05	0.2366	0	-0.0152127	0.9648	0.0691963	0.139657	0.084409	0.00155573	-0.187306	0.019589	0.124673
EPHA6|Q9UF33	1.76216	0.0932362	431		-0.0499628	0.00721573	-0.0141892	0.430223	-0.018483	0.368875	-0.0566905	0.119638	-0.0185817	0.848688	-0.0639773	0.0978059	0.0381088	0.419506	-0.00728684	0.994645	-0.0453957	0.338559	-0.00248686	0.999886	0.00571887	0.996273	-0.060606	0.137128	0.00820573	0.993908	-0.0581191	0.303458	-0.0663249	0.011448	-0.0119907	0.986619	-0.0170045	0.93566	-0.0319897	0.688039	-0.00501383	0.998182	-0.019999	0.902862	-0.0149851	0.889722	-0.0423914	0.990911	-0.0430061
EPHA7|Q15375	5.83009	1.79939e-06	431		-0.0564545	4.53278e-06	0.0201055	0.0891601	0.048269	0.00038701	-0.0539154	0.00765778	0.0207194	0.513092	-0.0343272	0.235648	0.0746348	3.82596e-05	0.0195882	0.740898	-0.0550466	0.011355	-0.0480827	0.187418	0.0525983	0.0120983	-0.00690294	0.98212	0.100681	1.0905e-05	0.0411798	0.238529	-0.0595012	0.000174514	0.0491825	0.149917	0.0676195	0.0023152	0.077725	0.000312769	0.018437	0.769688	0.0285425	0.44539	0.0101055	0.881766	-0.0654344	0.50574	0.0325375
EPHB2|P29323	12.1337	3.77446e-14	431		-0.055775	6.91194e-05	0.0390964	0.00391105	0.112902	0	-0.0436305	0.104848	0.0460713	0.0376095	-0.0150856	0.886778	0.0897018	1.2632e-05	0.0285449	0.566665	-0.0611569	0.01474	-0.0712568	0.0469662	0.105137	7.50776e-07	0.0543627	0.0498778	0.176394	0	0.125619	4.54221e-06	-0.0507744	0.00931965	0.09271	0.0029734	0.14856	1.28602e-10	0.169261	0	0.0558502	0.0527744	0.0765511	0.00292863	0.0207009	0.548354	-0.068025	0.626951	0.0899916
EPHB3|P54753	1.95739	0.0595718	421		-0.0351187	0.28718	0.0743542	0.0209008	-0.00272205	0.940755	-0.00261062	0.999933	0.0954662	0.0929344	0.0392767	0.855037	0.0980768	0.122814	0.0418874	0.852497	-0.0561894	0.646493	-0.0363025	0.944311	-0.00333929	0.999867	-0.0380146	0.871283	0.0329632	0.937431	-0.00171211	0.999991	-0.0346753	0.801041	-0.0626891	0.752533	-0.0943175	0.260817	0.0279158	0.94901	-0.0316284	0.929066	0.0906049	0.302842	0.122233	0.00614406	0.00131179	1	-0.0327404
EPHB4|P54760	0.69086	0.679846	396		0.0107851	0.55943	0.00442594	0.805477	0.0176253	0.392687	0.0357537	0.49612	0.0243971	0.710919	0.0077255	0.992294	-0.0113566	0.968456	-0.0280282	0.772983	-0.0166716	0.92703	0.0430986	0.643374	0.0340893	0.560689	0.0337307	0.625551	-0.0090093	0.992119	-0.00936793	0.992337	-0.00035863	0.999998	-0.0201809	0.941715	0.00160958	0.999937	0.0143405	0.959818	0.0217905	0.880358	0.0345214	0.646594	0.0127309	0.928288	0.0626157	0.919428	-0.00375768
EPHB6|O15197	10.5449	3.06152e-12	431		-0.142771	2.60901e-08	-0.0335334	0.170788	0.119807	2.24265e-05	-0.166386	1.37545e-05	-0.0501025	0.373875	-0.173389	3.31898e-05	0.116284	0.00361299	-0.00700282	0.998089	-0.123286	0.00497403	-0.283228	1.3132e-07	0.0482838	0.524325	-0.0462849	0.620044	0.331512	0	0.236944	1.67138e-06	-0.0945687	0.00706609	0.0818765	0.324881	0.196644	4.99997e-06	0.12329	0.0102248	0.114768	0.0204901	0.041414	0.724395	-0.0733537	0.0491213	-0.359314	7.97069e-06	0.0195588
ERAP1|Q9NZ08	1.63555	0.123545	431		0.0143811	0.566151	0.00875747	0.718982	-0.0783259	0.00508117	-0.0210236	0.929477	-0.0202618	0.913979	0.0358655	0.774465	0.000761873	0.999996	0.0568891	0.481369	0.0561272	0.420664	0.00263911	0.999945	-0.0844107	0.0801943	-0.0657229	0.310233	-0.0870498	0.178697	-0.068362	0.430196	0.0186877	0.917902	0.0161416	0.986827	-0.0733304	0.240906	-0.0672753	0.317866	-0.0894719	0.106506	-0.0834169	0.151376	0.00605506	0.99651	-0.063995	0.982679	-0.0377335
ERAP2|Q6P179	1.13343	0.340951	419		0.060793	0.279201	0.0465451	0.393762	-0.032785	0.59802	0.0802383	0.729032	0.0590783	0.830133	0.10722	0.575196	-0.02116	0.992371	0.0269819	0.990289	0.0481419	0.935902	-0.0633553	0.939735	-0.0962154	0.61377	0.00816614	0.99968	-0.0328601	0.986207	0.0715214	0.893974	0.104381	0.37868	0.045093	0.974729	-0.0336926	0.980522	0.0132995	0.998757	-0.0787856	0.807433	-0.0317935	0.984011	0.0469921	0.880302	0.137549	0.986367	0.200136
ERBB3|P21860	8.1093	2.85137e-09	431		0.0179516	0.30988	-0.00773825	0.652	0.137595	0	0.0401273	0.353708	0.0105974	0.962298	0.00192295	0.999862	-0.0295299	0.599281	-0.0382044	0.52391	-0.00867444	0.986994	0.0378845	0.697277	0.14793	3.45067e-08	0.158556	4.11304e-08	0.110046	0.00173827	0.120672	0.000988155	0.0106262	0.954572	0.0133005	0.979289	0.151499	4.12061e-07	0.13671	6.72811e-06	0.138199	5.63694e-06	0.12341	7.1033e-05	-0.0147892	0.879532	0.00849462	1	-0.0102011
ERBB4|Q15303	2.77015	0.00796738	431		-0.055686	0.000721086	-0.00497994	0.7539	0.0405206	0.0261049	-0.0331319	0.45762	0.013464	0.909735	-0.0686887	0.0269138	0.0465959	0.148419	-0.0355568	0.519379	-0.0821527	0.00368834	-0.0649671	0.184163	0.0358335	0.405305	-0.0167696	0.906286	0.100801	0.00200368	0.0481975	0.360034	-0.0526031	0.0294308	-0.0150061	0.963551	0.0337981	0.548614	0.0323691	0.586938	0.0488042	0.230449	0.0473752	0.257669	-0.00142899	0.999832	-0.0560402	0.915524	-0.00669447
ERLEC1|Q96DZ1	2.38799	0.0217659	299		0.0978183	0.00844163	0.0857815	0.0167166	0.0273563	0.490772	0.0952923	0.247533	0.0792259	0.294817	0.193519	0.0024914	-0.0160663	0.988615	0.0982263	0.340979	0.114293	0.143659	0.141539	0.189774	0.0491414	0.752528	0.129416	0.0774847	-0.0923975	0.461239	-0.0121229	0.997853	0.0802746	0.249792	0.0122977	0.997825	-0.0234736	0.97522	0.0910906	0.367013	-0.0357713	0.919513	0.0787928	0.497674	0.114564	0.0341949	0.200801	0.4678	0.0493373
ERP44|Q9BS26	6.26321	5.29247e-07	431		-0.0449119	6.23523e-05	0.0323637	0.00284863	-0.0474972	0.000135154	-0.0402547	0.0441536	0.0338092	0.0673532	-0.0094787	0.941006	0.0740639	6.07658e-06	0.030776	0.301916	-0.0432879	0.0402413	-0.0239852	0.692842	-0.0368764	0.0872261	-0.088877	1.29116e-06	-0.0128912	0.905438	-0.0648918	0.00702438	-0.0520006	0.000373944	0.0186478	0.816482	-0.0565917	0.00655232	-0.0195553	0.675286	-0.0752395	0.000120648	-0.0382031	0.130448	0.0370364	0.0171018	-0.0441555	0.832005	0.000968351
[truncated: 1,429 more rows]
[truncated: 53 more columns]

## Sheet: Table S5
Supplementary Table 5 - Variance Partition Analysis
[truncated: 2,068 more rows]

## Sheet: Table S6
Supplementary Table 6 - TMT-MS Protein kME Table
[truncated: 2,068 more rows]

## Sheet: Table S7
Supplementary Table 7 - Module GO Terms and p Value
[truncated: 6,435 more rows]

[truncated: 11 more sheets: Table S8, Table S9, Table S10, Table S11, Table S12, Table S13, Table S14, Table S15, Table S16, Table S17, Table S18]
